# Supplementary material for: Intra-host variation and evolutionary dynamics of SARS-CoV-2 populations in COVID-19 patients
Source: Genome Med. 2021 Feb 22;13:30. doi: 10.1186/s13073-021-00847-5 (PMC7898256; doi:10.1186/s13073-021-00847-5)
Supplement: Supplementary file 1 — Additional file 1: Table S1. Summary of clinical samples and patients with COVID-19. Table S2. List of public genomes used for analysis. Table S3. Allele frequency of iSNVs detected from metatranscriptomic and/or hybrid capture data. Table S4. Genomic information of 32 SARS-CoV-2 samples. Table S5. List of intra-host single nucleotide variants within 32 SARS-CoV-2 samples. Table S6. Genetic diversity of 32 SARS-CoV-2 samples. Table S7. Genetic distance between paired samples. Table S8. Frequency of proximal iSNVs using paired-end mapped reads. [file 13073_2021_847_MOESM1_ESM.xlsx]

## Sheet: Table S1
Table S1. Summary of clinical samples and patients with COVID-19
Patient number	Sample type	Collection date (month, day) in 2020	City, Country	Receiving mechanical ventilation1	Direct contact with confirmed cases2
P01	nasal swab, throat swab, sputum, feces, urine, anal swab, gastric mucosa	0207,0127,0129,0201	Zhuhai, China	Y	NA
P06	nasal swab, throat swab, sputum,feces	0205,0208,0214,0217	Guangzhou, China	Y	Y
P08	sputum,feces	0205,0211,0217,0220,0226	Guangzhou, China	Y	Y
P10	nasal swab, throat swab, sputum, gastric mucus,anal swab,feces	0205,0208,0211,0214,0217,0223,0226	Guangzhou, China	Y	Y
P13	nasal swab, throat swab, sputum,feces,urine	0208,0211,0214,0217,0220,0226	Guangzhou, China	Y	Y
P14	nasal swab,throat swab, sputum	0208,0211,0220	Guangzhou, China	Y	Y
P15	sputum	0209	Guangzhou, China	N	NA
P62	throat swab, anal swab	0203,0207	Yangjiang, China	N	Y
1Receiving mechanical ventilation Y yes, N no 2Direct contact with confirmed cases Y yes, N no, NA not available This table contained 62 samples
ID	Used for the following genomic analyses	Patient	Collection date	First Symptom date	Days Post Sympotom	Severity	Gender	Age	IgG	IgM	City	Sample type	CT	NGS reads	Reads of SARS-CoV-2	RPM	Depth of meta	Depth of capture
Control01	No	NA	NA	NA	NA	NA	NA	NA	NA	NA	NA	NA	NA	787909016	2	0.00253836	NA	NA
Control02	No	NA	NA	NA	NA	NA	NA	NA	NA	NA	NA	NA	NA	766508616	0	0	NA	NA
P01A0129	Yes	P01	2020-01-29	2020-01-11	18	Severe	Male	78	0.119	0.089	Zhuhai	Anal swab	23	1738729181	20964907	12057.6	4927.3	6389.15
P01A0207	Yes	P01	2020-02-07	2020-01-11	27	Severe	Male	78	0.302	0.068	Zhuhai	Anal swab	25	1857187793	16036803	8634.99	1316.67	3158.59
P01F0201	Yes	P01	2020-02-01	2020-01-11	21	Severe	Male	78	0.256	0.071	Zhuhai	Feces	16	1175955177	101697155	86480.5	4881.01	5582.92
P01G0129	No	P01	2020-01-29	2020-01-11	18	Severe	Male	78	0.119	0.089	Zhuhai	Gastric Mucosa	32	948000283	4071	4.2943	12.9592	7.08524
P01N0127	No	P01	2020-01-27	2020-01-11	16	Severe	Male	78	0.101	0.116	Zhuhai	Nasal swab	31	1250299310	10860.5	8.68632	22.285	14.3278
P01N0129	Yes	P01	2020-01-29	2020-01-11	18	Severe	Male	78	0.119	0.089	Zhuhai	Nasal swab	27	2252585636	27953	12.4093	105.974	86.3854
P01N0201	Yes	P01	2020-02-01	2020-01-11	21	Severe	Male	78	0.256	0.071	Zhuhai	Nasal swab	27	1677091773	55415	33.0423	154.618	105.016
P01N0207	Yes	P01	2020-02-07	2020-01-11	27	Severe	Male	78	0.302	0.068	Zhuhai	Nasal swab	26	1748613125	619945	354.535	1176.98	1690.07
P01S0129	No	P01	2020-01-29	2020-01-11	18	Severe	Male	78	0.119	0.089	Zhuhai	Sputum	30	1779189000	3174	1.78396	9.23656	14.4287
P01T0127	No	P01	2020-01-27	2020-01-11	16	Severe	Male	78	0.101	0.116	Zhuhai	Throat swab	31	1773913725	10345	5.83174	18.8831	20.414
P01T0129	Yes	P01	2020-01-29	2020-01-11	18	Severe	Male	78	0.119	0.089	Zhuhai	Throat swab	26	1754463740	269474	153.593	430.443	368.904
P01T0201	No	P01	2020-02-01	2020-01-11	21	Severe	Male	78	0.256	0.071	Zhuhai	Throat swab	30	2146367347	36821	17.155	68.8693	17.3094
P01T0207	No	P01	2020-02-07	2020-01-11	27	Severe	Male	78	0.302	0.068	Zhuhai	Throat swab	28	2043669325	4376	2.14125	16.5724	29.2212
P01U0127	No	P01	2020-01-27	2020-01-11	16	Severe	Male	78	0.101	0.116	Zhuhai	Urine	33	1063785993	14947.5	14.0512	28.5219	2343.78
P01U0201	No	P01	2020-02-01	2020-01-11	21	Severe	Male	78	0.256	0.071	Zhuhai	Urine	32	1372525655	172	0.125316	0.498445	1.55261
P01U0207	No	P01	2020-02-07	2020-01-11	27	Severe	Male	78	0.302	0.068	Zhuhai	Urine	30	1662408454	93.5	0.0562437	0.247567	4.22906
P06F0217	No	P06	2020-02-17	2020-01-22	26	Severe	Male	49	1.087	0.381	Guangzhou	Feces	29	1166814951	963.5	0.825752	4.62406	4.46984
P06N0205	No	P06	2020-02-05	2020-01-22	14	Severe	Male	49	0.325	0.628	Guangzhou	Nasal swab	31	1658119818	11612.5	7.00341	13.1423	38.6419
P06N0214	No	P06	2020-02-14	2020-01-22	23	Severe	Male	49	0.832	0.477	Guangzhou	Nasal swab	32	1201518516	72025	59.945	34.2945	74.5566
P06S0208	Yes	P06	2020-02-08	2020-01-22	17	Severe	Male	49	0.562	0.853	Guangzhou	Sputum	32	1546234913	1.11158e+06	718.898	324.6	537.968
P06T0205	No	P06	2020-02-05	2020-01-22	14	Severe	Male	49	0.325	0.628	Guangzhou	Throat swab	30	1844143174	8114.5	4.40015	16.16	33.6156
P08F0211	Yes	P08	2020-02-11	2020-01-20	22	Severe	Male	61	1.379	0.074	Guangzhou	Feces	24	1154648581	52433955	45411.2	6168.68	10603.5
P08F0217	Yes	P08	2020-02-17	2020-01-20	28	Severe	Male	61	1.213	0.067	Guangzhou	Feces	22	433361352	85180974	196559	7905.8	11220.4
P08F0220	Yes	P08	2020-02-20	2020-01-20	31	Severe	Male	61	1.022	0.065	Guangzhou	Feces	22	951502157	2178600	2289.64	3971.21	8890.22
P08F0226	Yes	P08	2020-02-26	2020-01-20	37	Severe	Male	61	0.984	0.065	Guangzhou	Feces	31	1230292529	393228	319.622	579.898	1024.94
P08S0205	No	P08	2020-02-05	2020-01-20	16	Severe	Male	61	0.325	0.628	Guangzhou	Sputum	32	1544896158	3032	1.96259	1.07039	4.87551
P10A0208	Yes	P10	2020-02-08	2020-01-25	14	Severe	Male	72	1.721	2.951	Guangzhou	Anal swab	30	1767152510	103784	58.7295	318.657	568.184
P10F0217	No	P10	2020-02-17	2020-01-25	23	Severe	Male	61	2.242	2.356	Guangzhou	Feces	28	1210063401	11564.5	9.55694	52.6183	103.059
P10G0205	No	P10	2020-02-05	2020-01-24	12	Severe	Male	72	0.703	0.36	Guangzhou	Gastric Mucosa	31	1800886507	6234	3.46163	1.30491	260.109
P10N0205	Yes	P10	2020-02-05	2020-01-24	12	Severe	Male	72	0.703	0.36	Guangzhou	Nasal swab	23	1669092721	1.12879e+06	676.29	1796.85	2368.26
P10N0208	Yes	P10	2020-02-08	2020-01-24	15	Severe	Male	72	1.721	2.951	Guangzhou	Nasal swab	26	1609367415	7275402	4520.66	1983.49	NA
P10N0211	Yes	P10	2020-02-11	2020-01-24	18	Severe	Male	72	2.003	2.959	Guangzhou	Nasal swab	31	888264910	571436	643.317	145.083	168.333
P10N0214	No	P10	2020-02-14	2020-01-24	21	Severe	Male	72	1.952	2.756	Guangzhou	Nasal swab	32	1131106992	15377.5	13.5951	34.923	52.1185
P10N0226	No	P10	2020-02-26	2020-01-24	33	Severe	Male	72	2.015	1.457	Guangzhou	Nasal swab	36	858747267	584	0.68006	2.75879	24.1068
P10S0205	Yes	P10	2020-02-05	2020-01-24	12	Severe	Male	72	0.703	0.36	Guangzhou	Sputum	21	1578573142	7489563	4744.51	3223.14	NA
P10S0208	Yes	P10	2020-02-08	2020-01-24	15	Severe	Male	72	1.721	2.951	Guangzhou	Sputum	28	1686327305	2660458	1577.66	1388.57	2014.26
P10T0205	Yes	P10	2020-02-05	2020-01-24	12	Severe	Male	72	0.703	0.36	Guangzhou	Throat swab	24	1496534391	4.7904e+06	3201	1161.38	1358.73
P10T0208	Yes	P10	2020-02-08	2020-01-24	15	Severe	Male	72	1.721	2.951	Guangzhou	Throat swab	31	1588825901	141905	89.3144	89.3253	136.796
P10T0211	Yes	P10	2020-02-11	2020-01-24	18	Severe	Male	72	2.003	2.959	Guangzhou	Throat swab	26	1223648580	171461	140.123	437.088	640.674
P10T0214	No	P10	2020-02-14	2020-01-24	21	Severe	Male	72	1.952	2.756	Guangzhou	Throat swab	26	1518637021	6191	4.07668	15.0837	8.45813
P10T0223	No	P10	2020-02-23	2020-01-24	30	Severe	Male	72	1.536	2.037	Guangzhou	Throat swab	32	918832899	290	0.315618	0.414841	4.81844
P13F0220	Yes	P13	2020-02-20	2020-01-29	22	Severe	Male	79	1.996	0.216	Guangzhou	Feces	32	1243504915	47848.5	38.4787	69.0941	74.0093
P13F0226	No	P13	2020-02-26	2020-01-29	28	Severe	Male	79	2.147	0.216	Guangzhou	Feces	32	1153149479	2632	2.28244	16.098	279.443
P13N0208	Yes	P13	2020-02-08	2020-01-29	10	Severe	Male	79	0.404	0.073	Guangzhou	Nasal swab	18	1547648648	85316930	55126.8	16921.5	NA
P13N0211	Yes	P13	2020-02-11	2020-01-29	13	Severe	Male	79	1.464	0.142	Guangzhou	Nasal swab	25	1272581467	4024885	3162.77	3964.75	4504.28
P13N0214	Yes	P13	2020-02-14	2020-01-29	16	Severe	Male	79	1.863	0.141	Guangzhou	Nasal swab	22	1325435918	4029165	3039.88	5139.68	7334.58
P13N0226	No	P13	2020-02-26	2020-01-29	28	Severe	Male	79	2.147	0.216	Guangzhou	Nasal swab	37	1480064559	480.5	0.324648	2.4757	15.0519
P13S0208	Yes	P13	2020-02-08	2020-01-29	10	Severe	Male	79	0.404	0.073	Guangzhou	Sputum	23	8709158	4250000	488000	2629.83	18043.9
P13T0208	Yes	P13	2020-02-08	2020-01-29	10	Severe	Male	79	0.404	0.073	Guangzhou	Throat swab	24	1647198588	3365330	2043.06	1357.75	NA
P13T0211	Yes	P13	2020-02-11	2020-01-29	13	Severe	Male	79	1.464	0.142	Guangzhou	Throat swab	24	1228778251	23122800	18817.7	4306.33	8303.02
P13T0214	Yes	P13	2020-02-14	2020-01-29	16	Severe	Male	79	1.863	0.141	Guangzhou	Throat swab	27	1290791513	377222	292.241	270.6	276.451
P13T0217	Yes	P13	2020-02-17	2020-01-29	19	Severe	Male	79	1.796	0.192	Guangzhou	Throat swab	32	952123765	41648.5	43.7427	104.175	119.586
P13T0226	No	P13	2020-02-26	2020-01-29	28	Severe	Male	79	2.147	0.216	Guangzhou	Throat swab	36	981185216	1975.5	2.01338	7.47412	21.7505
P13U0226	No	P13	2020-02-26	2020-01-29	28	Severe	Male	79	2.147	0.216	Guangzhou	Urine	32	997721730	37	0.0370845	0.0334549	11.4064
P14N0208	No	P14	2020-02-08	2020-01-22	17	Severe	Female	72	0.61	0.666	Guangzhou	Nasal swab	32	1805428183	9135.5	5.06002	20.817	16.6348
P14S0208	Yes	P14	2020-02-08	2020-01-22	17	Severe	Female	72	0.61	0.666	Guangzhou	Sputum	32	1481162934	567266	382.987	275.776	NA
P14T0208	No	P14	2020-02-08	2020-01-22	17	Severe	Female	72	0.61	0.666	Guangzhou	Throat swab	31	1472367342	25775.5	17.5062	31.7166	22.7979
P14T0211	No	P14	2020-02-11	2020-01-22	20	Severe	Female	72	0.863	0.546	Guangzhou	Throat swab	32	1362528226	3638	2.67004	12.6188	7.64253
P14T0220	No	P14	2020-02-20	2020-01-22	29	Severe	Female	72	1.415	0.354	Guangzhou	Throat swab	31	931873670	778	0.834877	2.27738	2.61624
P15S0209	No	P15	2020-02-09	2020-02-04	5	Mild	Female	25	0.071	0.135	Guangzhou	Sputum	32	1525281010	3819	2.5038	15.6013	29.2361
P62A0203	No	P62	2020-02-03	2020-01-21	13	Mild	Male	28	0.556	0.126	Yangjiang	Anal swab	32	1441227651	3306	2.29388	1.06139	0.868556
P62T0207	Yes	P62	2020-02-07	2020-01-21	17	Mild	Male	28	0.656	0.091	Yangjiang	Throat swab	31	1704940190	390574	229.084	207.261	366.871

## Sheet: Table S2
Table S2. List of public genomes used for analysis
Strain	Virus	GISAID ID	Sample collection date	Released date	Location	Segment	Host	Originating lab	Submitting lab	Author List	Sequencing platform	Data source	Used in phylogeny (Y/N)
/Belgium/SN-03031/2020	ncov	EPI_ISL_416469	2020-03-03	2020-03-22	Europe / Belgium / Kessel-Lo	genome	human	KU Leuven, Clinical and Epidemiological Virology	KU Leuven, Clinical and Epidemiological Virology	Bert Vanmechelen, Tony Wawina, Joan Marti-Carreras, Piet Maes	Nanopore	GISAID	N
Belgium/BM-03012/2020	ncov	EPI_ISL_415154	2020-03-01	2020-03-16	Europe / Belgium / Kraainem	genome	human	KU Leuven, Clincal and Epidemiological Virology	KU Leuven, Clincal and Epidemiological Virology	Bert Vanmechelen, Joan Marti-Careras, Tony Wawina, Marc Van Ranst, Piet Maes.	Nanopore	GISAID	N
Belgium/VAG-03013/2020	ncov	EPI_ISL_415155	2020-03-01	2020-03-16	Europe / Belgium / Huldenberg	genome	human	KU Leuven, Clinical and Epidemiological Virology	KU Leuven, Clinical and Epidemiological Virology	Bert Vanmechelen, Joan Marti-Carreras, Tony Wawina, Marc Van Ranst, Piet Maes	Nanopore	GISAID	N
Australia/NSW39/2020	ncov	EPI_ISL_417397	2020-03-11	2020-03-25	Oceania / Australia / New South Wales / Sydney	genome	human	Centre for Infectious Diseases and Microbiology Public Health	NSW Health Pathology - Institute of Clinical Pathology and Medical Research; Westmead Hospital; University of Sydney	Maddocks S, Kok J, Dwyer DE, Rockett R, Eden J-S, Lam C, Gray K, Timms V, Gall M, Arnott A, Sadsad R, Carter I, Rahman H, Holmes EC, O’Sullivan MV, Sintchenko V and Chen SC for the 2019-nCoV Study Group	Illumina	GISAID	Y
Australia/QLDID920/2020	ncov	EPI_ISL_417032	2020-03-11	2020-03-24	Oceania / Australia / Queensland / Rockhampton	genome	human	Rockhampton Base Hospital	Public Health Virology Laboratory	Bixing Huang, Alyssa Pyke, Amanda De Jong, Andrew Van Den Hurk, Carmel Taylor, David Warrilow, Doris Genge, Elisabeth Gamez, Glen Hewitson, Ian Maxwell Mackay, Inga Sultana, Jamie McMahon, Jean Barcelon, Judy Northill, Mitchell Finger, Natalie Simpson, Neelima Nair, Peter Burtonclay, Peter Moore, Sarah Wheatley, Sean Moody, Sonja Hall-Mendelin, Timothy Gardam, and Frederick Moore	Illumina	GISAID	N
Belgium/VDLH-030548/2020	ncov	EPI_ISL_418797	2020-03-05	2020-03-31	Europe / Belgium / Kalmthout	genome	human	KU Leuven, Clinical and Epidemiological Virology	KU Leuven, Clinical and Epidemiological Virology	Bert Vanmechelen, Joan Marti-Carreras, Tony Wawina, Piet Maes	Nanopore	GISAID	N
Canada/ON_PHL4088/2020	ncov	EPI_ISL_418354	2020-03-15	2020-03-30	North America / Canada / Ontario	genome	human	Public Health Ontario Laboratories	Public Health Ontario Laboratories	Alireza Eshaghi, Samir N Patel, Jonathan B Gubbay, Vanessa G Allen, Christine Frantz, Aimin Li, Sandeep Nagra	Illumina	GISAID	N
Iceland/214/2020	ncov	EPI_ISL_417831	2020-03-16	2020-03-27	Europe / Iceland / Reykjavik	genome	human	The National University Hospital of Iceland	deCODE genetics	Daniel F Gudbjartsson; Agnar Helgason; Hakon Jonsson; Olafur T Magnusson; Pall Melsted; Gudmundur L Norddahl; Jona Saemundsdottir; Asgeir Sigurdsson; Patrick Sulem; Arna B Agustsdottir; Berglind Eiriksdottir; Run Fridriksdottir; Elisabet E Gardarsdottir; Gudmundur Georgsson; Olafia S Gretarsdottir; Kjartan R Gudmundsson; Thora R Gunnarsdottir; Arnaldur Gylfason; Hilma Holm; Brynjar O Jensson; Asl…	Illumina	GISAID	N
Italy/FVG-ICGEB_S1/2020	ncov	EPI_ISL_417418	2020-03-01	2020-03-25	Europe / Italy / Friuli Venezia Giulia	genome	human	Laboratory of Molecular Virology International Center fro Genetic Engineering and Biotechnology (ICGEB)	ARGO Open Lab Platform for Genome sequencing	Licastro D, Rajasekharan S, Dal Monego S, Segat L, D'Agaro P, Marcello A	Illumina	GISAID	N
Italy/FVG-ICGEB_S9/2020	ncov	EPI_ISL_417423	2020-03-01	2020-03-25	Europe / Italy / Friuli Venezia Giulia	genome	human	Laboratory of Molecular Virology International Center for Genetic Engineering and Biotechnology (ICGEB)	ARGO Open Lab Platform for Genome sequencing	Licastro D, Rajasekharan, Dal Monego S, Segat L, D'Agaro P, Marcello A	Illumina	GISAID	N
Italy/INMI3/2020	ncov	EPI_ISL_417921	2020-03-01	2020-03-27	Europe / Italy / Rome	genome	human	INMI Lazzaro Spallanzani IRCCS	Laboratory of Virology, INMI Lazzaro Spallanzani IRCCS	Martina Rueca, Barbara Bartolini, Francesco Messina, Cesare E. M. Gruber, Emanuela Giombini, Maria R. Capobianchi, Fabrizio Carletti, Francesca Colavita, Concetta Castilletti, Eleonora Lalle, Daniele Lapa, Giuseppe Ippolito.	Ion Torrent	GISAID	N
Netherlands/Blaricum_1364780/2020	ncov	EPI_ISL_413566	2020-03-02	2020-03-07	Europe / Netherlands / Blaricum	genome	human	MHC Gooi & Vechtstreek	Erasmus Medical Center	David Nieuwenhuijse, Bas Oude Munnink, Reina Sikkema, Claudia Schapendonk, Irina Chestakova, Anne van der Linden, Mark Pronk, Pascal Lexmond, Corien Swaan, Manon Haverkate, Madelief Mollers, Mart Stein, Sandra Kengne Kamga Mobou, Jeroen van Kampen, Jolanda Voermans, Aura Timen, Corine GeurtsvanKessel, Annemiek van der Eijk, Richard Molenkamp, Marion Koopmans, on behalf of the Dutch national COVID…	Nanopore	GISAID	N
Netherlands/Utrecht_11/2020	ncov	EPI_ISL_414443	2020-03-03	2020-03-12	Europe / Netherlands / Utrecht	genome	human	Dutch COVID-19 response team	Erasmus Medical Center	David Nieuwenhuijse, Bas Oude Munnink, Reina Sikkema, Claudia Schapendonk, Irina Chestakova, Anne van der Linden, Mark Pronk, Pascal Lexmond, Corien Swaan, Manon Haverkate, Madelief Mollers, Mart Stein, Sandra Kengne Kamga Mobou, Jeroen van Kampen, Jolanda Voermans, Aura Timen, Corine GeurtsvanKessel, Annemiek van der Eijk, Richard Molenkamp, Marion Koopmans, on behalf of the Dutch national COVID…	Nanopore	GISAID	N
Netherlands/Zeewolde_1365080/2020	ncov	EPI_ISL_413591	2020-03-02	2020-03-07	Europe / Netherlands / Zeewolde	genome	human	MHC Flevoland	Erasmus Medical Center	David Nieuwenhuijse, Bas Oude Munnink, Reina Sikkema, Claudia Schapendonk, Irina Chestakova, Anne van der Linden, Mark Pronk, Pascal Lexmond, Corien Swaan, Manon Haverkate, Madelief Mollers, Mart Stein, Sandra Kengne Kamga Mobou, Jeroen van Kampen, Jolanda Voermans, Aura Timen, Corine GeurtsvanKessel, Annemiek van der Eijk, Richard Molenkamp, Marion Koopmans, on behalf of the Dutch national COVID…	Nanopore	GISAID	N
USA/NY-NYUMC4/2020	ncov	EPI_ISL_416832	2020-03-16	2020-03-23	North America / USA / New York City	genome	human	NYU Langone Health	Department of Pathology and Medicine, New York University School of Medicine	John Chen, Dacia Dimartino, Xiaojun Feng, Adriana Heguy, Megan Hogan, Emily Huang, George Jour, Christian Marier, Matt Maurano, Mark Mulligan, Peter Meyn, Marie Samanovic-Golden, Amy Rapkiewicz, Guomiao Shen, Matija Snuderl, Gael Westby, Paul Zappile	Illumina&Nanopore	GISAID	N
England/20104007503/2020	ncov	EPI_ISL_417227	2020-03-03	2020-03-25	Europe / United Kingdom / England	genome	human	Respiratory Virus Unit, Microbiology Services Colindale, Public Health England	Respiratory Virus Unit, Microbiology Services Colindale, Public Health England	Monica Galiano, Shahjahan Miah, Angie Lackenby, Omolola Akinbami, Tiina Talts, Leena Bhaw, Richard Myers, Steven Platt, Kirstin Edwards, Jonathan Hubb, Joanna Ellis, Maria Zambon	Illumina	GISAID	N
Netherlands/NoordBrabant_16/2020	ncov	EPI_ISL_414456	2020-03-04	2020-03-12	Europe / Netherlands / Noord Brabant	genome	human	Dutch COVID-19 response team	Erasmus Medical Center	David Nieuwenhuijse, Bas Oude Munnink, Reina Sikkema, Claudia Schapendonk, Irina Chestakova, Anne van der Linden, Mark Pronk, Pascal Lexmond, Corien Swaan, Manon Haverkate, Madelief Mollers, Mart Stein, Sandra Kengne Kamga Mobou, Jeroen van Kampen, Jolanda Voermans, Aura Timen, Corine GeurtsvanKessel, Annemiek van der Eijk, Richard Molenkamp, Marion Koopmans, on behalf of the Dutch national COVID…	Nanopore	GISAID	N
Netherlands/Utrecht_8/2020	ncov	EPI_ISL_414441	2020-03-03	2020-03-12	Europe / Netherlands / Utrecht	genome	human	Dutch COVID-19 response team	Erasmus Medical Center	David Nieuwenhuijse, Bas Oude Munnink, Reina Sikkema, Claudia Schapendonk, Irina Chestakova, Anne van der Linden, Mark Pronk, Pascal Lexmond, Corien Swaan, Manon Haverkate, Madelief Mollers, Mart Stein, Sandra Kengne Kamga Mobou, Jeroen van Kampen, Jolanda Voermans, Aura Timen, Corine GeurtsvanKessel, Annemiek van der Eijk, Richard Molenkamp, Marion Koopmans, on behalf of the Dutch national COVID…	Nanopore	GISAID	N
Belgium/BG-030551/2020	ncov	EPI_ISL_418806	2020-03-05	2020-03-31	Europe / Belgium / Beersel	genome	human	KU Leuven, Clinical and Epidemiological Virology	KU Leuven, Clinical and Epidemiological Virology	Bert Vanmechelen, Joan Marti-Carreras, Tony Wawina, Piet Maes	Nanopore	GISAID	N
Brazil/RS0107/2020	ncov	EPI_ISL_417934	2020-03-14	2020-03-27	South America / Brazil / Rio Grande do Sul	genome	human	Laboratório Hermes Pardini	Bioinformatics Laboratory - LNCC	Filipe Romero, Ana Paula Guimarães, Mariane Talon, Luiz Gonzaga Paula de Almeida, Ronaldo da Silva Francisco Junior, Diana Mariani, Lídia Boullosa, Alexandra Gerber, Jaqueline Goes de Jesus, Ingra Morales Claro, Ester Cerdeira Sabino, Nuno Rodrigues Faria, Terezinha Marta Pereira, Pinto Castiñeiras, Isabela de Carvalho Leitão, Rafael de Mello Galliez, Cássia Cristina Alves Gonçalves, Érica Ramos …	Nanopore	GISAID	N
Italy/INMI6/2020	ncov	EPI_ISL_419254	2020-03-23	2020-04-01	Europe / Italy / Rome	genome	human	INMI Lazzaro Spallanzani IRCCS	Laboratory of Virology, INMI Lazzaro Spallanzani IRCCS	Barbara Bartolini, Martina Rueca, Francesco Messina, Cesare E. M. Gruber, Emanuela Giombini, Maria R. Capobianchi, Fabrizio Carletti, Francesca Colavita, Concetta Castilletti, Eleonora Lalle, Daniele Lapa, Giuseppe Ippolito.	Ion Torrent	GISAID	N
Scotland/EDB004/2020	ncov	EPI_ISL_415629	2020-03-04	2020-03-18	Europe / United Kingdom / Scotland	genome	human	Virology Department, Royal Infirmary of Edinburgh, NHS Lothian	Virology Department, Royal Infirmary of Edinburgh, NHS Lothian	McHugh M, Dewar R, O’Toole Á, Rambaut A, Williams TC, Templeton K	Nanopore	GISAID	N
Wales/PHW1/2020	ncov	EPI_ISL_413555	2020-02-27	2020-03-07	Europe / United Kingdom / Wales	genome	human	Wales Specialist Virology Centre	Public Health Wales Microbiology Cardiff	Catherine Moore, Cen Sabu, Joanne Watkins, Sally Corden, Tom Connor	?	GISAID	N
Brazil/SP0104/2020	ncov	EPI_ISL_417928	2020-03-13	2020-03-27	South America / Brazil / São Paulo	genome	human	Laboratório Hermes Pardini	Bioinformatics Laboratory - LNCC	Filipe Romero, Ana Paula Guimarães, Mariane Talon, Luiz Gonzaga Paula de Almeida, Ronaldo da Silva Francisco Junior, Diana Mariani, Lídia Boullosa, Alexandra Gerber, Jaqueline Goes de Jesus, Ingra Morales Claro, Ester Cerdeira Sabino, Nuno Rodrigues Faria, Terezinha Marta Pereira, Pinto Castiñeiras, Isabela de Carvalho Leitão, Rafael de Mello Galliez, Cássia Cristina Alves Gonçalves, Érica Ramos …	Nanopore	GISAID	N
Brazil/SPBR-09/2020	ncov	EPI_ISL_416031	2020-03-04	2020-03-20	South America / Brazil / Sao Paulo / Sao Paulo	genome	human	National Influenza Center - Instituto Adolfo Lutz	Instituto Adolfo Lutz, Interdiciplinary Procedures Center, Strategic Laboratory	Claudio Tavares Sacchi, Claudia Regina Gonçalves, Carlos Henrique Camargo, Fabiana Cristina Pereira dos Santos, Daniela Bernardes Borges da Silva, Simone Guadagnucci Morillo, Adriano Abbud, Adriana Bugno, Maria do Carmo Sampaio Tavares Timenetsky, Terezinha Maria de Paiva	Ion Torrent	GISAID	Y
France/GE1973/2020	ncov	EPI_ISL_414631	2020-03-04	2020-03-15	Europe / France / Grand-Est / Reims	genome	human	Hôpital Robert Debré Laboratoire de Virologie	National Reference Center for Viruses of Respiratory Infections, Institut Pasteur, Paris	Mélnie Albert, Marion Barbet, Sylvie Behillil, Méline Bizard, Angela Brisebarre, Flora Donati Vincent Enouf, Maud Vanpeene, Sylvie van der Werf, Laurent Andreoletti	Illumina	GISAID	N
Italy/CDG1/2020	ncov	EPI_ISL_412973	2020-02-20	2020-03-01	Europe / Italy / Lombardy	genome	human	Department of Infectious Diseases, Istituto Superiore di Sanità, Roma , Italy	Virology Laboratory, Scientific Department, Army Medical Center	Paola Stefanelli, Stefano Fiore, Antonella Marchi, Eleonora Benedetti, Concetta Fabiani, Giovanni Faggioni, Antonella Fortunato, Riccardo De Santis, Silvia Fillo, Anna Anselmo, Andrea Ciammaruconi, Stefano Palomba, Florigio Lista	Illumina	GISAID	N
Ireland/Limerick-19933/2020	ncov	EPI_ISL_414585	2020-03-03	2020-03-13	Europe / Ireland / Limerick	genome	human	UCD National Virus Reference Laboratory	UCD National Virus Reference Laboratory	Michael Carr, Gabriel Gonzalez, Jonathan Dean, Suzie Coughlan, Alison Murphy, Kevin Byrne, Ken Wolfe, Jeff Connell, Brendan Loftus, Cillian F De Gascun	Nanopore	GISAID	N
Ireland/Limerick-19935/2020	ncov	EPI_ISL_414587	2020-03-03	2020-03-13	Europe / Ireland / Limerick	genome	human	UCD National Virus Reference Laboratory	UCD National Virus Reference Laboratory	Michael Carr, Gabriel Gonzalez, Jonathan Dean, Suzie Coughlan, Alison Murphy, Kevin Byrne, Ken Wolfe, Jeff Connell, Brendan Loftus, Cillian F De Gascun	Nanopore	GISAID	N
Scotland/CVR03/2020	ncov	EPI_ISL_414025	2020-03-01	2020-03-10	Europe / United Kingdom / Scotland	genome	human	West of Scotland Specialist Virology Centre, NHSGGC	MRC-University of Glasgow Centre for Virus Research	Emma Thomson, Antonia Ho; Kathy Smollett, Daniel Mair, Stephen Carmichael, Ana da Silva Filipe; Richard Orton, David L Robertson; Alasdair MacLean, Rory Gunson.	Nanopore	GISAID	N
Brazil/SPBR-05/2020	ncov	EPI_ISL_414016	2020-02-29	2020-03-10	South America / Brazil / Sao Paulo / Sao Paulo	genome	human	Hospital São Joaquim Beneficencia Portuguesa	Instituto Adolfo Lutz, Interdiciplinary Procedures Center, Strategic Laboratory	Claudio Tavares Sacchi, Claudia Regina Gonçalves, Audrey Cilli, Carlos Henrique Camargo, Maria do Carmo Sampaito Tavares Timenetsky, Daniela Bernardes Borges da Silva, Terezinha Maria de Paiva, Ester Cerdeira Sabino	Ion Torrent	GISAID	N
CzechRepublic/ChVir1630/2020	ncov	EPI_ISL_416742	2020-02-20	2020-03-23	Europe / Czech Republic / Prague	genome	human	NRL for Influenza, Centrum Epidemiology and Microbiology of National Institute of Public Health, Czech Republic	Charite Universitaetsmedizin Berlin, Institute of Virology	Victor M Corman, Julia Schneider, Jörn Beheim-Schwarzbach, Talitha Veith, Barbara Muehlemann, Terry Jones, Akexander Nagy, Jaromira Vecerova, Dusan Trnka, Ludmila Novakova, Helena Jirincova, Christian Drosten	Illumina	GISAID	Y
Italy/FVG-ICGEB_S8/2020	ncov	EPI_ISL_417421	2020-03-01	2020-03-25	Europe / Italy / Friuli Venezia Giulia	genome	human	Laboratory of Molecular Virology International Center for Genetic Engineering and Biotechnology (ICGEB)	ARGO Open Lab Platform for Genome sequencing	Licastro D, Rajasekharan S, Dal Monego S, Segat L, D'Agaro P, Marcello A	Illumina	GISAID	N
England/20102000306/2020	ncov	EPI_ISL_415146	2020-03-01	2020-03-16	Europe / United Kingdom / England	genome	human	Respiratory Virus Unit, Microbiology Services Colindale, Public Health England	Respiratory Virus Unit, Microbiology Services Colindale, Public Health England	Monica Galiano, Shahjahan Miah, Angie Lackenby, Omolola Akinbami, Tiina Talts, Leena Bhaw, Richard Myers, Steven Platt, Kirstin Edwards, Jonathan Hubb, Joanna Ellis, Maria Zambon	Illumina	GISAID	N
England/20104004402/2020	ncov	EPI_ISL_417223	2020-03-02	2020-03-25	Europe / United Kingdom / England	genome	human	Respiratory Virus Unit, Microbiology Services Colindale, Public Health England	Respiratory Virus Unit, Microbiology Services Colindale, Public Health England	Monica Galiano, Shahjahan Miah, Angie Lackenby, Omolola Akinbami, Tiina Talts, Leena Bhaw, Richard Myers, Steven Platt, Kirstin Edwards, Jonathan Hubb, Joanna Ellis, Maria Zambon	Illumina	GISAID	N
Iceland/111/2020	ncov	EPI_ISL_417691	2020-03-11	2020-03-27	Europe / Iceland / Reykjavik	genome	human	The National University Hospital of Iceland	deCODE genetics	Daniel F Gudbjartsson; Agnar Helgason; Hakon Jonsson; Olafur T Magnusson; Pall Melsted; Gudmundur L Norddahl; Jona Saemundsdottir; Asgeir Sigurdsson; Patrick Sulem; Arna B Agustsdottir; Berglind Eiriksdottir; Run Fridriksdottir; Elisabet E Gardarsdottir; Gudmundur Georgsson; Olafia S Gretarsdottir; Kjartan R Gudmundsson; Thora R Gunnarsdottir; Arnaldur Gylfason; Hilma Holm; Brynjar O Jensson; Asl…	Illumina	GISAID	N
Brazil/SP0105/2020	ncov	EPI_ISL_417929	2020-03-13	2020-03-27	South America / Brazil / São Paulo	genome	human	Laboratório Hermes Pardini	Bioinformatics Laboratory - LNCC	Filipe Romero, Ana Paula Guimarães, Mariane Talon, Luiz Gonzaga Paula de Almeida, Ronaldo da Silva Francisco Junior, Diana Mariani, Lídia Boullosa, Alexandra Gerber, Jaqueline Goes de Jesus, Ingra Morales Claro, Ester Cerdeira Sabino, Nuno Rodrigues Faria, Terezinha Marta Pereira, Pinto Castiñeiras, Isabela de Carvalho Leitão, Rafael de Mello Galliez, Cássia Cristina Alves Gonçalves, Érica Ramos …	Nanopore	GISAID	N
Canada/ON_PHLU8150/2020	ncov	EPI_ISL_418355	2020-03-08	2020-03-30	North America / Canada / Ontario	genome	human	Public Health Ontario Laboratories	Public Health Ontario Laboratories	Alireza Eshaghi, Samir N Patel, Jonathan B Gubbay, Vanessa G Allen, Christine Frantz, Aimin Li, Sandeep Nagra	Illumina	GISAID	Y
Italy/FVG-ICGEB_S5/2020	ncov	EPI_ISL_417419	2020-03-01	2020-03-25	Europe / Italy / Friuli Venezia Giulia	genome	human	Laboratory of Molecular Virology International Center for Genetic Engineering and Biotechnology (ICGEB)	ARGO Open Lab Platform for Genome sequencing	Licastro D, Rajasekharan S, Dal Monego S, Segat L, D'Agaro P, Marcello A	Illumina	GISAID	N
Brazil/SPBR-01/2020	ncov	EPI_ISL_412964	2020-02-25	2020-02-28	South America / Brazil / Sao Paulo / Sao Paulo	genome	human	Hospital Israelita Albert Einstein	Instituto Adolfo Lutz Interdisciplinary Procedures Center Strategic Laboratory	Jaqueline Goes de Jesus, Claudio Tavares Sacchi, Daniela Bernardes Borges da Silva, Ingra Morales Claro, Flávia Cristina da Silva Sales, Claudia Regina Gonçalves, Joshua Quick, Maria do Carmo, Sampaio Tavares Timenetsky, Nicholas James Loman, Andrew Rambaut, Ester Cerdeira Sabino, Nuno Rodrigues Faria	Nanopore	GISAID	N
Canada/BC_6997898/2020	ncov	EPI_ISL_418842	2020-03-11	2020-03-31	North America / Canada / British Columbia	genome	human	BCCDC Public Health Laboratory	BCCDC Public Health Laboratory	Harrigan, Prystajecky, Krajden, Lee, Kamelian, Lapointe, Choi, Hoang, Sekirov, Levett, Tyson, Snutch, Loman, Quick, Li, Gilmour	Nanopore	GISAID	N
Canada/BC_7553799/2020	ncov	EPI_ISL_418846	2020-03-12	2020-03-31	North America / Canada / British Columbia	genome	human	BCCDC Public Health Laboratory	BCCDC Public Health Laboratory	Harrigan, Prystajecky, Krajden, Lee, Kamelian, Lapointe, Choi, Hoang, Sekirov, Levett, Tyson, Snutch, Loman, Quick, Li, Gilmour	Nanopore	GISAID	N
Canada/BC_8486790/2020	ncov	EPI_ISL_418849	2020-03-13	2020-03-31	North America / Canada / British Columbia	genome	human	BCCDC Public Health Laboratory	BCCDC Public Health Laboratory	Harrigan, Prystajecky, Krajden, Lee, Kamelian, Lapointe, Choi, Hoang, Sekirov, Levett, Tyson, Snutch, Loman, Quick, Li, Gilmour	Nanopore	GISAID	N
Canada/BC_9345715/2020	ncov	EPI_ISL_418857	2020-03-13	2020-03-31	North America / Canada / British Columbia	genome	human	BCCDC Public Health Laboratory	BCCDC Public Health Laboratory	Harrigan, Prystajecky, Krajden, Lee, Kamelian, Lapointe, Choi, Hoang, Sekirov, Levett, Tyson, Snutch, Loman, Quick, Li, Gilmour	Nanopore	GISAID	N
France/N2223/2020	ncov	EPI_ISL_416494	2020-03-04	2020-03-22	Europe / France / Normandie / Rouen	genome	human	Centre Hositalier Universitaire de Rouen Laboratoire de Virologie	National Reference Center for Viruses of Respiratory Infections, Institut Pasteur, Paris	Mélnie Albert, Marion Barbet, Sylvie Behillil, Méline Bizard, Angela Brisebarre, Flora Donati, Etienne Simon-Lorière, Vincent Enouf, Maud Vanpeene, Sylvie van der Werf, Jean-Christophe Plantier	Illumina	GISAID	N
Switzerland/TI9486/2020	ncov	EPI_ISL_413996	2020-02-24	2020-03-10	Europe / Switzerland / Tessin	genome	human	Laboratoire de Virologie, HUG	Swiss National Reference Centre for Influenza	LAUBSCHER Florian et al.	Illumina	GISAID	N
Canada/BC_9574898/2020	ncov	EPI_ISL_418859	2020-03-13	2020-03-31	North America / Canada / British Columbia	genome	human	BCCDC Public Health Laboratory	BCCDC Public Health Laboratory	Harrigan, Prystajecky, Krajden, Lee, Kamelian, Lapointe, Choi, Hoang, Sekirov, Levett, Tyson, Snutch, Loman, Quick, Li, Gilmour	Nanopore	GISAID	N
Iceland/241/2020	ncov	EPI_ISL_417569	2020-03-17	2020-03-27	Europe / Iceland / Reykjavik	genome	human	The National University Hospital of Iceland	deCODE genetics	Daniel F Gudbjartsson; Agnar Helgason; Hakon Jonsson; Olafur T Magnusson; Pall Melsted; Gudmundur L Norddahl; Jona Saemundsdottir; Asgeir Sigurdsson; Patrick Sulem; Arna B Agustsdottir; Berglind Eiriksdottir; Run Fridriksdottir; Elisabet E Gardarsdottir; Gudmundur Georgsson; Olafia S Gretarsdottir; Kjartan R Gudmundsson; Thora R Gunnarsdottir; Arnaldur Gylfason; Hilma Holm; Brynjar O Jensson; Asl…	Illumina	GISAID	N
Iceland/53/2020	ncov	EPI_ISL_417851	2020-03-05	2020-03-27	Europe / Iceland / Reykjavik	genome	human	The National University Hospital of Iceland	deCODE genetics	Daniel F Gudbjartsson; Agnar Helgason; Hakon Jonsson; Olafur T Magnusson; Pall Melsted; Gudmundur L Norddahl; Jona Saemundsdottir; Asgeir Sigurdsson; Patrick Sulem; Arna B Agustsdottir; Berglind Eiriksdottir; Run Fridriksdottir; Elisabet E Gardarsdottir; Gudmundur Georgsson; Olafia S Gretarsdottir; Kjartan R Gudmundsson; Thora R Gunnarsdottir; Arnaldur Gylfason; Hilma Holm; Brynjar O Jensson; Asl…	Illumina	GISAID	N
Netherlands/Utrecht_3/2020	ncov	EPI_ISL_414437	2020-03-03	2020-03-12	Europe / Netherlands / Utrecht	genome	human	Dutch COVID-19 response team	Erasmus Medical Center	David Nieuwenhuijse, Bas Oude Munnink, Reina Sikkema, Claudia Schapendonk, Irina Chestakova, Anne van der Linden, Mark Pronk, Pascal Lexmond, Corien Swaan, Manon Haverkate, Madelief Mollers, Mart Stein, Sandra Kengne Kamga Mobou, Jeroen van Kampen, Jolanda Voermans, Aura Timen, Corine GeurtsvanKessel, Annemiek van der Eijk, Richard Molenkamp, Marion Koopmans, on behalf of the Dutch national COVID…	Nanopore	GISAID	N
Canada/BC_6489864/2020	ncov	EPI_ISL_418839	2020-03-10	2020-03-31	North America / Canada / British Columbia	genome	human	BCCDC Public Health Laboratory	BCCDC Public Health Laboratory	Harrigan, Prystajecky, Krajden, Lee, Kamelian, Lapointe, Choi, Hoang, Sekirov, Levett, Tyson, Snutch, Loman, Quick, Li, Gilmour	Nanopore	GISAID	N
Iceland/107/2020	ncov	EPI_ISL_417780	2020-03-11	2020-03-27	Europe / Iceland / Reykjavik	genome	human	The National University Hospital of Iceland	deCODE genetics	Daniel F Gudbjartsson; Agnar Helgason; Hakon Jonsson; Olafur T Magnusson; Pall Melsted; Gudmundur L Norddahl; Jona Saemundsdottir; Asgeir Sigurdsson; Patrick Sulem; Arna B Agustsdottir; Berglind Eiriksdottir; Run Fridriksdottir; Elisabet E Gardarsdottir; Gudmundur Georgsson; Olafia S Gretarsdottir; Kjartan R Gudmundsson; Thora R Gunnarsdottir; Arnaldur Gylfason; Hilma Holm; Brynjar O Jensson; Asl…	Illumina	GISAID	N
Ireland/Limerick-19934/2020	ncov	EPI_ISL_414586	2020-03-03	2020-03-13	Europe / Ireland / Limerick	genome	human	UCD National Virus Reference Laboratory	UCD National Virus Reference Laboratory	Michael Carr, Gabriel Gonzalez, Jonathan Dean, Suzie Coughlan, Alison Murphy, Kevin Byrne, Ken Wolfe, Jeff Connell, Brendan Loftus, Cillian F De Gascun	Nanopore	GISAID	N
Iceland/282/2020	ncov	EPI_ISL_417610	2020-03-17	2020-03-27	Europe / Iceland / Reykjavik	genome	human	The National University Hospital of Iceland	deCODE genetics	Daniel F Gudbjartsson; Agnar Helgason; Hakon Jonsson; Olafur T Magnusson; Pall Melsted; Gudmundur L Norddahl; Jona Saemundsdottir; Asgeir Sigurdsson; Patrick Sulem; Arna B Agustsdottir; Berglind Eiriksdottir; Run Fridriksdottir; Elisabet E Gardarsdottir; Gudmundur Georgsson; Olafia S Gretarsdottir; Kjartan R Gudmundsson; Thora R Gunnarsdottir; Arnaldur Gylfason; Hilma Holm; Brynjar O Jensson; Asl…	Illumina	GISAID	N
Luxembourg/LNS2128808/2020	ncov	EPI_ISL_417530	2020-03-18	2020-03-27	Europe / Luxembourg	genome	human	Laboratoire Nationale de Santé, Microbiology, Virology	Laboratoire Nationale de Santé, Microbiology, Epidemiology and Microbial Genomics	Anke Wienecke-Baldacchino, Ardashel Latsuzbaia, Jessica Tapp, Catherine Ragimbeau, Guillaume Fournier, Tamir Abdelrahman, Trung Nguyen Nguyen, Joel Mossong	Illumina	GISAID	N
England/200990660/2020	ncov	EPI_ISL_414523	2020-02-27	2020-03-13	Europe / United Kingdom / England	genome	human	Respiratory Virus Unit, Microbiology Services Colindale, Public Health England	Respiratory Virus Unit, Microbiology Services Colindale, Public Health England	Monica Galiano, Shahjahan Miah, Angie Lackenby, Omolola Akinbami, Tiina Talts, Leena Bhaw, Richard Myers, Steven Platt, Kirstin Edwards, Jonathan Hubb, Joanna Ellis, Maria Zambon	Illumina	GISAID	N
England/20104004502/2020	ncov	EPI_ISL_417224	2020-03-01	2020-03-25	Europe / United Kingdom / England	genome	human	Respiratory Virus Unit, Microbiology Services Colindale, Public Health England	Respiratory Virus Unit, Microbiology Services Colindale, Public Health England	Monica Galiano, Shahjahan Miah, Angie Lackenby, Omolola Akinbami, Tiina Talts, Leena Bhaw, Richard Myers, Steven Platt, Kirstin Edwards, Jonathan Hubb, Joanna Ellis, Maria Zambon	Illumina	GISAID	N
England/201040141/2020	ncov	EPI_ISL_414526	2020-03-03	2020-03-13	Europe / United Kingdom / England	genome	human	Respiratory Virus Unit, Microbiology Services Colindale, Public Health England	Respiratory Virus Unit, Microbiology Services Colindale, Public Health England	Monica Galiano, Shahjahan Miah, Angie Lackenby, Omolola Akinbami, Tiina Talts, Leena Bhaw, Richard Myers, Steven Platt, Kirstin Edwards, Jonathan Hubb, Joanna Ellis, Maria Zambon	Illumina	GISAID	N
England/20108007002/2020	ncov	EPI_ISL_417255	2020-03-04	2020-03-25	Europe / United Kingdom / England	genome	human	Respiratory Virus Unit, Microbiology Services Colindale, Public Health England	Respiratory Virus Unit, Microbiology Services Colindale, Public Health England	Monica Galiano, Shahjahan Miah, Angie Lackenby, Omolola Akinbami, Tiina Talts, Leena Bhaw, Richard Myers, Steven Platt, Kirstin Edwards, Jonathan Hubb, Joanna Ellis, Maria Zambon	Illumina	GISAID	N
England/20124001302/2020	ncov	EPI_ISL_418684	2020-03-17	2020-03-30	Europe / United Kingdom / England	genome	human	Respiratory Virus Unit, Microbiology Services Colindale, Public Health England	Respiratory Virus Unit, Microbiology Services Colindale, Public Health England	Monica Galiano, Shahjahan Miah, Angie Lackenby, Omolola Akinbami, Tiina Talts, Leena Bhaw, Richard Myers, Steven Platt, Kirstin Edwards, Jonathan Hubb, Joanna Ellis, Maria Zambon	Illumina	GISAID	N
Iceland/261/2020	ncov	EPI_ISL_417589	2020-03-17	2020-03-27	Europe / Iceland / Reykjavik	genome	human	The National University Hospital of Iceland	deCODE genetics	Daniel F Gudbjartsson; Agnar Helgason; Hakon Jonsson; Olafur T Magnusson; Pall Melsted; Gudmundur L Norddahl; Jona Saemundsdottir; Asgeir Sigurdsson; Patrick Sulem; Arna B Agustsdottir; Berglind Eiriksdottir; Run Fridriksdottir; Elisabet E Gardarsdottir; Gudmundur Georgsson; Olafia S Gretarsdottir; Kjartan R Gudmundsson; Thora R Gunnarsdottir; Arnaldur Gylfason; Hilma Holm; Brynjar O Jensson; Asl…	Illumina	GISAID	N
Scotland/EDB011/2020	ncov	EPI_ISL_415637	2020-03-04	2020-03-18	Europe / United Kingdom / Scotland	genome	human	Virology Department, Royal Infirmary of Edinburgh, NHS Lothian	Virology Department, Royal Infirmary of Edinburgh, NHS Lothian	McHugh M, Dewar R, O’Toole Á, Rambaut A, Williams TC, Templeton K	Nanopore	GISAID	N
England/20124020802/2020	ncov	EPI_ISL_418702	2020-03-16	2020-03-30	Europe / United Kingdom / England	genome	human	Respiratory Virus Unit, Microbiology Services Colindale, Public Health England	Respiratory Virus Unit, Microbiology Services Colindale, Public Health England	Monica Galiano, Shahjahan Miah, Angie Lackenby, Omolola Akinbami, Tiina Talts, Leena Bhaw, Richard Myers, Steven Platt, Kirstin Edwards, Jonathan Hubb, Joanna Ellis, Maria Zambon	Illumina	GISAID	N
England/20109050506/2020	ncov	EPI_ISL_417266	2020-03-05	2020-03-25	Europe / United Kingdom / England	genome	human	Respiratory Virus Unit, Microbiology Services Colindale, Public Health England	Respiratory Virus Unit, Microbiology Services Colindale, Public Health England	Monica Galiano, Shahjahan Miah, Angie Lackenby, Omolola Akinbami, Tiina Talts, Leena Bhaw, Richard Myers, Steven Platt, Kirstin Edwards, Jonathan Hubb, Joanna Ellis, Maria Zambon	Illumina	GISAID	N
England/20122032802/2020	ncov	EPI_ISL_418673	2020-03-16	2020-03-30	Europe / United Kingdom / England	genome	human	Respiratory Virus Unit, Microbiology Services Colindale, Public Health England	Respiratory Virus Unit, Microbiology Services Colindale, Public Health England	Monica Galiano, Shahjahan Miah, Angie Lackenby, Omolola Akinbami, Tiina Talts, Leena Bhaw, Richard Myers, Steven Platt, Kirstin Edwards, Jonathan Hubb, Joanna Ellis, Maria Zambon	Illumina	GISAID	N
Iceland/156/2020	ncov	EPI_ISL_417803	2020-03-13	2020-03-27	Europe / Iceland / Reykjavik	genome	human	The National University Hospital of Iceland	deCODE genetics	Daniel F Gudbjartsson; Agnar Helgason; Hakon Jonsson; Olafur T Magnusson; Pall Melsted; Gudmundur L Norddahl; Jona Saemundsdottir; Asgeir Sigurdsson; Patrick Sulem; Arna B Agustsdottir; Berglind Eiriksdottir; Run Fridriksdottir; Elisabet E Gardarsdottir; Gudmundur Georgsson; Olafia S Gretarsdottir; Kjartan R Gudmundsson; Thora R Gunnarsdottir; Arnaldur Gylfason; Hilma Holm; Brynjar O Jensson; Asl…	Illumina	GISAID	N
Iceland/209/2020	ncov	EPI_ISL_417764	2020-03-16	2020-03-27	Europe / Iceland / Reykjavik	genome	human	The National University Hospital of Iceland	deCODE genetics	Daniel F Gudbjartsson; Agnar Helgason; Hakon Jonsson; Olafur T Magnusson; Pall Melsted; Gudmundur L Norddahl; Jona Saemundsdottir; Asgeir Sigurdsson; Patrick Sulem; Arna B Agustsdottir; Berglind Eiriksdottir; Run Fridriksdottir; Elisabet E Gardarsdottir; Gudmundur Georgsson; Olafia S Gretarsdottir; Kjartan R Gudmundsson; Thora R Gunnarsdottir; Arnaldur Gylfason; Hilma Holm; Brynjar O Jensson; Asl…	Illumina	GISAID	N
Luxembourg/LNS6282845/2020	ncov	EPI_ISL_417533	2020-03-18	2020-03-27	Europe / Luxembourg	genome	human	Laboratoire Nationale de Santé, Microbiology, Virology	Laboratoire Nationale de Santé, Microbiology, Epidemiology and Microbial Genomics	Anke Wienecke-Baldacchino, Ardashel Latsuzbaia, Jessica Tapp, Catherine Ragimbeau, Guillaume Fournier, Tamir Abdelrahman, Trung Nguyen Nguyen, Joel Mossong	Illumina	GISAID	N
Belgium/SH-03014/2020	ncov	EPI_ISL_415156	2020-03-01	2020-03-16	Europe / Belgium / Huldenberg	genome	human	KU Leuven, Clinical and Epidemiological Virology	KU Leuven, Clinical and Epidemiological Virology	Bert Vanmechelen, Joan Marti-Carreras, Tony Wawina, Piet Maes	Nanopore	GISAID	N
Iceland/108/2020	ncov	EPI_ISL_417708	2020-03-11	2020-03-27	Europe / Iceland / Reykjavik	genome	human	The National University Hospital of Iceland	deCODE genetics	Daniel F Gudbjartsson; Agnar Helgason; Hakon Jonsson; Olafur T Magnusson; Pall Melsted; Gudmundur L Norddahl; Jona Saemundsdottir; Asgeir Sigurdsson; Patrick Sulem; Arna B Agustsdottir; Berglind Eiriksdottir; Run Fridriksdottir; Elisabet E Gardarsdottir; Gudmundur Georgsson; Olafia S Gretarsdottir; Kjartan R Gudmundsson; Thora R Gunnarsdottir; Arnaldur Gylfason; Hilma Holm; Brynjar O Jensson; Asl…	Illumina	GISAID	N
Belgium/SS-031047/2020	ncov	EPI_ISL_418793	2020-03-10	2020-03-31	Europe / Belgium / Zonhoven	genome	human	KU Leuven, Clinical and Epidemiological Virology	KU Leuven, Clinical and Epidemiological Virology	Bert Vanmechelen, Tony Wawina, Joan Marti-Carreras, Piet Maes	Nanopore	GISAID	N
Iceland/254/2020	ncov	EPI_ISL_417582	2020-03-17	2020-03-27	Europe / Iceland / Reykjavik	genome	human	The National University Hospital of Iceland	deCODE genetics	Daniel F Gudbjartsson; Agnar Helgason; Hakon Jonsson; Olafur T Magnusson; Pall Melsted; Gudmundur L Norddahl; Jona Saemundsdottir; Asgeir Sigurdsson; Patrick Sulem; Arna B Agustsdottir; Berglind Eiriksdottir; Run Fridriksdottir; Elisabet E Gardarsdottir; Gudmundur Georgsson; Olafia S Gretarsdottir; Kjartan R Gudmundsson; Thora R Gunnarsdottir; Arnaldur Gylfason; Hilma Holm; Brynjar O Jensson; Asl…	Illumina	GISAID	N
Iceland/312/2020	ncov	EPI_ISL_417641	2020-03-18	2020-03-27	Europe / Iceland / Reykjavik	genome	human	The National University Hospital of Iceland	deCODE genetics	Daniel F Gudbjartsson; Agnar Helgason; Hakon Jonsson; Olafur T Magnusson; Pall Melsted; Gudmundur L Norddahl; Jona Saemundsdottir; Asgeir Sigurdsson; Patrick Sulem; Arna B Agustsdottir; Berglind Eiriksdottir; Run Fridriksdottir; Elisabet E Gardarsdottir; Gudmundur Georgsson; Olafia S Gretarsdottir; Kjartan R Gudmundsson; Thora R Gunnarsdottir; Arnaldur Gylfason; Hilma Holm; Brynjar O Jensson; Asl…	Illumina	GISAID	N
Netherlands/Gelderland_2/2020	ncov	EPI_ISL_415462	2020-03-09	2020-03-17	Europe / Netherlands / Gelderland	genome	human	Dutch COVID-19 response team	Erasmus Medical Center	David Nieuwenhuijse, Bas Oude Munnink, Reina Sikkema, Claudia Schapendonk, Irina Chestakova, Anne van der Linden, Mark Pronk, Pascal Lexmond, Corien Swaan, Manon Haverkate, Madelief Mollers, Mart Stein, Sandra Kengne Kamga Mobou, Jeroen van Kampen, Jolanda Voermans, Aura Timen, Corine GeurtsvanKessel, Annemiek van der Eijk, Richard Molenkamp, Marion Koopmans, on behalf of the Dutch national COVID…	Nanopore	GISAID	N
Netherlands/NoordBrabant_13/2020	ncov	EPI_ISL_414453	2020-03-06	2020-03-12	Europe / Netherlands / Noord Brabant	genome	human	Dutch COVID-19 response team	Erasmus Medical Center	David Nieuwenhuijse, Bas Oude Munnink, Reina Sikkema, Claudia Schapendonk, Irina Chestakova, Anne van der Linden, Mark Pronk, Pascal Lexmond, Corien Swaan, Manon Haverkate, Madelief Mollers, Mart Stein, Sandra Kengne Kamga Mobou, Jeroen van Kampen, Jolanda Voermans, Aura Timen, Corine GeurtsvanKessel, Annemiek van der Eijk, Richard Molenkamp, Marion Koopmans, on behalf of the Dutch national COVID…	Nanopore	GISAID	N
Netherlands/NoordBrabant_62/2020	ncov	EPI_ISL_415518	1905-07-12	2020-03-17	Europe / Netherlands / Noord Brabant	genome	human	Dutch COVID-19 response team	Erasmus Medical Center	David Nieuwenhuijse, Bas Oude Munnink, Reina Sikkema, Claudia Schapendonk, Irina Chestakova, Anne van der Linden, Mark Pronk, Pascal Lexmond, Corien Swaan, Manon Haverkate, Madelief Mollers, Mart Stein, Sandra Kengne Kamga Mobou, Jeroen van Kampen, Jolanda Voermans, Aura Timen, Corine GeurtsvanKessel, Annemiek van der Eijk, Richard Molenkamp, Marion Koopmans, on behalf of the Dutch national COVID…	Nanopore	GISAID	N
Netherlands/NoordBrabant_64/2020	ncov	EPI_ISL_415520	1905-07-12	2020-03-17	Europe / Netherlands / Noord Brabant	genome	human	Dutch COVID-19 response team	Erasmus Medical Center	David Nieuwenhuijse, Bas Oude Munnink, Reina Sikkema, Claudia Schapendonk, Irina Chestakova, Anne van der Linden, Mark Pronk, Pascal Lexmond, Corien Swaan, Manon Haverkate, Madelief Mollers, Mart Stein, Sandra Kengne Kamga Mobou, Jeroen van Kampen, Jolanda Voermans, Aura Timen, Corine GeurtsvanKessel, Annemiek van der Eijk, Richard Molenkamp, Marion Koopmans, on behalf of the Dutch national COVID…	Nanopore	GISAID	N
Netherlands/NoordBrabant_21/2020	ncov	EPI_ISL_414530	2020-03-04	2020-03-13	Europe / Netherlands / Noord Brabant	genome	human	Dutch COVID-19 response team	Erasmus Medical Center	David Nieuwenhuijse, Bas Oude Munnink, Reina Sikkema, Claudia Schapendonk, Irina Chestakova, Anne van der Linden, Mark Pronk, Pascal Lexmond, Corien Swaan, Manon Haverkate, Madelief Mollers, Mart Stein, Sandra Kengne Kamga Mobou, Jeroen van Kampen, Jolanda Voermans, Aura Timen, Corine GeurtsvanKessel, Annemiek van der Eijk, Richard Molenkamp, Marion Koopmans, on behalf of the Dutch national COVID…	Nanopore	GISAID	N
Belgium/RT-03035/2020	ncov	EPI_ISL_417430	2020-03-03	2020-03-25	Europe / Belgium / Vorst	genome	human	KU Leuven, Clinical and Epidemiological Virology	KU Leuven, Clinical and Epidemiological Virology	Joan Marti-Carerras, Tony Wawina, Bert Vanmechelen, Piet Maes	Nanopore	GISAID	N
Belgium/RT-030460/2020	ncov	EPI_ISL_418989	2020-03-04	2020-03-31	Europe / Belgium / Vorst	genome	human	KU Leuven, Clinical and Epidemiological Virology	KU Leuven, Clinical and Epidemiological Virology	Bert Vanmechelen, Joan Marti-Carreras, Tony Wawina, Piet Maes	Nanopore	GISAID	N
Spain/Madrid_LP12_21/2020	ncov	EPI_ISL_417972	2020-03-09	2020-03-27	Europe / Spain / Madrid	genome	human	Hospital Universitario La Paz	Hospital Universitario La Paz	Elias Dahdouh, Sara González, Fernando Lázaro, Esther Viedma, Natalia Stella, Julio García, Juan Carlos Galán, Rafael Cantón, Mª Dolores Folgueira, Rafael Delgado, Jesús Mingorance	Ion Torrent	GISAID	N
Belgium/LT-030956/2020	ncov	EPI_ISL_418985	2020-03-09	2020-03-31	Europe / Belgium / Ellezelles	genome	human	KU Leuven, Clinical and Epidemiological Virology	KU Leuven, Clinical and Epidemiological Virology	Bert Vanmechelen, Joan Marti-Carreras, Tony Wawina, Piet Maes	Nanopore	GISAID	N
Netherlands/Flevoland_1/2020	ncov	EPI_ISL_415460	2020-03-09	2020-03-17	Europe / Netherlands / Flevoland	genome	human	Dutch COVID-19 response team	Erasmus Medical Center	David Nieuwenhuijse, Bas Oude Munnink, Reina Sikkema, Claudia Schapendonk, Irina Chestakova, Anne van der Linden, Mark Pronk, Pascal Lexmond, Corien Swaan, Manon Haverkate, Madelief Mollers, Mart Stein, Sandra Kengne Kamga Mobou, Jeroen van Kampen, Jolanda Voermans, Aura Timen, Corine GeurtsvanKessel, Annemiek van der Eijk, Richard Molenkamp, Marion Koopmans, on behalf of the Dutch national COVID…	Nanopore	GISAID	N
Netherlands/NA_1/2020	ncov	EPI_ISL_415465	2020-03-10	2020-03-17	Europe / Netherlands	genome	human	Dutch COVID-19 response team	Erasmus Medical Center	David Nieuwenhuijse, Bas Oude Munnink, Reina Sikkema, Claudia Schapendonk, Irina Chestakova, Anne van der Linden, Mark Pronk, Pascal Lexmond, Corien Swaan, Manon Haverkate, Madelief Mollers, Mart Stein, Sandra Kengne Kamga Mobou, Jeroen van Kampen, Jolanda Voermans, Aura Timen, Corine GeurtsvanKessel, Annemiek van der Eijk, Richard Molenkamp, Marion Koopmans, on behalf of the Dutch national COVID…	Nanopore	GISAID	N
Netherlands/NA_10/2020	ncov	EPI_ISL_415466	2020-03-09	2020-03-17	Europe / Netherlands	genome	human	Dutch COVID-19 response team	Erasmus Medical Center	David Nieuwenhuijse, Bas Oude Munnink, Reina Sikkema, Claudia Schapendonk, Irina Chestakova, Anne van der Linden, Mark Pronk, Pascal Lexmond, Corien Swaan, Manon Haverkate, Madelief Mollers, Mart Stein, Sandra Kengne Kamga Mobou, Jeroen van Kampen, Jolanda Voermans, Aura Timen, Corine GeurtsvanKessel, Annemiek van der Eijk, Richard Molenkamp, Marion Koopmans, on behalf of the Dutch national COVID…	Nanopore	GISAID	N
Netherlands/NA_13/2020	ncov	EPI_ISL_415469	2020-03-10	2020-03-17	Europe / Netherlands	genome	human	Dutch COVID-19 response team	Erasmus Medical Center	David Nieuwenhuijse, Bas Oude Munnink, Reina Sikkema, Claudia Schapendonk, Irina Chestakova, Anne van der Linden, Mark Pronk, Pascal Lexmond, Corien Swaan, Manon Haverkate, Madelief Mollers, Mart Stein, Sandra Kengne Kamga Mobou, Jeroen van Kampen, Jolanda Voermans, Aura Timen, Corine GeurtsvanKessel, Annemiek van der Eijk, Richard Molenkamp, Marion Koopmans, on behalf of the Dutch national COVID…	Nanopore	GISAID	N
Netherlands/NoordBrabant_59/2020	ncov	EPI_ISL_415515	2020-03-11	2020-03-17	Europe / Netherlands / Noord Brabant	genome	human	Dutch COVID-19 response team	Erasmus Medical Center	David Nieuwenhuijse, Bas Oude Munnink, Reina Sikkema, Claudia Schapendonk, Irina Chestakova, Anne van der Linden, Mark Pronk, Pascal Lexmond, Corien Swaan, Manon Haverkate, Madelief Mollers, Mart Stein, Sandra Kengne Kamga Mobou, Jeroen van Kampen, Jolanda Voermans, Aura Timen, Corine GeurtsvanKessel, Annemiek van der Eijk, Richard Molenkamp, Marion Koopmans, on behalf of the Dutch national COVID…	Nanopore	GISAID	N
Netherlands/ZuidHolland_30/2020	ncov	EPI_ISL_415534	2020-03-11	2020-03-17	Europe / Netherlands / Zuid Holland	genome	human	Dutch COVID-19 response team	Erasmus Medical Center	David Nieuwenhuijse, Bas Oude Munnink, Reina Sikkema, Claudia Schapendonk, Irina Chestakova, Anne van der Linden, Mark Pronk, Pascal Lexmond, Corien Swaan, Manon Haverkate, Madelief Mollers, Mart Stein, Sandra Kengne Kamga Mobou, Jeroen van Kampen, Jolanda Voermans, Aura Timen, Corine GeurtsvanKessel, Annemiek van der Eijk, Richard Molenkamp, Marion Koopmans, on behalf of the Dutch national COVID…	Nanopore	GISAID	N
Luxemburg/Lux1/2020	ncov	EPI_ISL_413593	2020-02-29	2020-03-07	Europe / Luxembourg	genome	human	Laboratoire National de Santé	Erasmus Medical Center	David Nieuwenhuijse, Bas Oude Munnink, Reina Sikkema, Claudia Schapendonk, Irina Chestakova, Anne van der Linden, Mark Pronk, Pascal Lexmond, T. Abdelrahman, G. Fournier, J. Mossong, T. Nguyen, Jeroen van Kampen, Jolanda Voermans, Corine GeurtsvanKessel, Annemiek van der Eijk, Richard Molenkamp, Marion Koopmans, on behalf of the Dutch national COVID-19 response team.	Nanopore	GISAID	N
Netherlands/NA_16/2020	ncov	EPI_ISL_415472	2020-03-11	2020-03-17	Europe / Netherlands	genome	human	Dutch COVID-19 response team	Erasmus Medical Center	David Nieuwenhuijse, Bas Oude Munnink, Reina Sikkema, Claudia Schapendonk, Irina Chestakova, Anne van der Linden, Mark Pronk, Pascal Lexmond, Corien Swaan, Manon Haverkate, Madelief Mollers, Mart Stein, Sandra Kengne Kamga Mobou, Jeroen van Kampen, Jolanda Voermans, Aura Timen, Corine GeurtsvanKessel, Annemiek van der Eijk, Richard Molenkamp, Marion Koopmans, on behalf of the Dutch national COVID…	Nanopore	GISAID	N
Netherlands/NoordBrabant_1/2020	ncov	EPI_ISL_414428	2020-03-02	2020-03-12	Europe / Netherlands / Noord Brabant	genome	human	Dutch COVID-19 response team	Erasmus Medical Center	David Nieuwenhuijse, Bas Oude Munnink, Reina Sikkema, Claudia Schapendonk, Irina Chestakova, Anne van der Linden, Mark Pronk, Pascal Lexmond, Corien Swaan, Manon Haverkate, Madelief Mollers, Mart Stein, Sandra Kengne Kamga Mobou, Jeroen van Kampen, Jolanda Voermans, Aura Timen, Corine GeurtsvanKessel, Annemiek van der Eijk, Richard Molenkamp, Marion Koopmans, on behalf of the Dutch national COVID…	Nanopore	GISAID	N
Portugal/CV63/2020	ncov	EPI_ISL_413648	2020-03-01	2020-03-09	Europe / Portugal	genome	human	Centro Hospitalar e Universitário de Sao Joao, Porto	Instituto Nacional de Saude (INSA)	Raquel Guiomar, Inês Costa, Pedro Pechirra, Joana Mendonça, Luís Vieira, João Tiago Guimarães, Joana Isidro, Vítor Borges, João Paulo Gomes	Illumina	GISAID	N
Portugal/PT0003/2020	ncov	EPI_ISL_417987	2020-03-03	2020-03-28	Europe / Portugal	genome	human	Centro Hospitalar e Universitario de Sao Joao, Porto	Instituto Nacional de Saude (INSA)	Guiomar et al	Illumina	GISAID	N
Portugal/PT0004/2020	ncov	EPI_ISL_417988	2020-03-05	2020-03-28	Europe / Portugal	genome	human	CHULC - H Curry Cabral	Instituto Nacional de Saude (INSA)	Guiomar et al	Illumina	GISAID	N
Portugal/PT0006a/2020	ncov	EPI_ISL_417990	2020-03-06	2020-03-28	Europe / Portugal	genome	human	CHULC - H Curry Cabral	Instituto Nacional de Saude (INSA)	Guiomar et al	Illumina	GISAID	N
Portugal/PT0011/2020	ncov	EPI_ISL_417996	2020-03-08	2020-03-28	Europe / Portugal	genome	human	CHULC - H Curry Cabral	Instituto Nacional de Saude (INSA)	Guiomar et al	Illumina	GISAID	N
Portugal/PT0025/2020	ncov	EPI_ISL_418010	2020-03-03	2020-03-28	Europe / Portugal	genome	human	CHULC - H Curry Cabral	Instituto Nacional de Saude (INSA)	Guiomar et al	Illumina	GISAID	N
Portugal/PT0027/2020	ncov	EPI_ISL_418012	2020-03-06	2020-03-28	Europe / Portugal	genome	human	CHULC - H Curry Cabral	Instituto Nacional de Saude (INSA)	Guiomar et al	Illumina	GISAID	N
Australia/QLDID923/2020	ncov	EPI_ISL_418801	2020-03-14	2020-03-31	Oceania / Australia / Queensland / Brisbane	genome	human	Mater Pathology	Public Health Virology Laboratory	Bixing Huang, Alyssa Pyke, Amanda De Jong, Andrew Van Den Hurk, Carmel Taylor, David Warrilow, Doris Genge, Elisabeth Gamez, Glen Hewitson, Ian Maxwell Mackay, Inga Sultana, Jamie McMahon, Jean Barcelon, Judy Northill, Mitchell Finger, Natalie Simpson, Neelima Nair, Peter Burtonclay, Peter Moore, Sarah Wheatley, Sean Moody, Sonja Hall-Mendelin, Timothy Gardam, and Frederick Moore	Illumina	GISAID	Y
England/SHEF-BFD09/2020	ncov	EPI_ISL_416735	2020-03-09	2020-03-23	Europe / England / South Yorkshire	genome	human	Virology Department, Sheffield Teaching Hospitals NHS Foundation Trust	Department of Infection, Immunity and Cardiovascular Disease, The Florey Institute, The Medical School, University of Sheffield	Thushan de Silva, Matthew Parker, Adri Angyal, Rebecca Brown, Matthew Wyles, Mehmet Yavuz, Mohammad Raza, Cariad Evans	Nanopore	GISAID	N
Lithuania/ChVir1632/2020	ncov	EPI_ISL_416741	2020-02-20	2020-03-23	Europe / Lithuania / Vilnius	genome	human	National Public Health Surveillance Laboratory, Vilnius, Lithuania	Charite Universitaetsmedizin Berlin, Institute of Virology	Victor M Corman, Julia Schneider, Jörn Beheim-Schwarzbach, Talitha Veith, Barbara Muehlemann, Terry Jones, Ana Steponkiene, Christian Drosten	Illumina	GISAID	Y
Scotland/CVR05/2020	ncov	EPI_ISL_414027	2020-03-04	2020-03-10	Europe / United Kingdom / Scotland	genome	human	West of Scotland Specialist Virology Centre, NHSGGC	MRC-University of Glasgow Centre for Virus Research	Emma Thomson, Antonia Ho; Kathy Smollett, Daniel Mair, Stephen Carmichael, Ana da Silva Filipe; Richard Orton, David L Robertson; Alasdair MacLean, Rory Gunson.	Nanopore	GISAID	N
Iceland/184/2020	ncov	EPI_ISL_417550	2020-03-16	2020-03-27	Europe / Iceland / Reykjavik	genome	human	The National University Hospital of Iceland	deCODE genetics	Daniel F Gudbjartsson; Agnar Helgason; Hakon Jonsson; Olafur T Magnusson; Pall Melsted; Gudmundur L Norddahl; Jona Saemundsdottir; Asgeir Sigurdsson; Patrick Sulem; Arna B Agustsdottir; Berglind Eiriksdottir; Run Fridriksdottir; Elisabet E Gardarsdottir; Gudmundur Georgsson; Olafia S Gretarsdottir; Kjartan R Gudmundsson; Thora R Gunnarsdottir; Arnaldur Gylfason; Hilma Holm; Brynjar O Jensson; Asl…	Illumina	GISAID	N
England/20104023103/2020	ncov	EPI_ISL_417237	2020-03-03	2020-03-25	Europe / United Kingdom / England	genome	human	Respiratory Virus Unit, Microbiology Services Colindale, Public Health England	Respiratory Virus Unit, Microbiology Services Colindale, Public Health England	Monica Galiano, Shahjahan Miah, Angie Lackenby, Omolola Akinbami, Tiina Talts, Leena Bhaw, Richard Myers, Steven Platt, Kirstin Edwards, Jonathan Hubb, Joanna Ellis, Maria Zambon	Illumina	GISAID	N
Finland/FIN-266/2020	ncov	EPI_ISL_414646	2020-03-04	2020-03-15	Europe / Finland	genome	human	Department of Virology and Immunology, University of Helsinki and Helsinki University Hospital, Huslab Finland	Department of Virology, Faculty of Medicine, University of Helsinki, Helsinki, Finland	Teemu Smura, Hannimari Kallio-Kokko, Olli Vapalahti	Illumina	GISAID	N
Iceland/183/2020	ncov	EPI_ISL_417746	2020-03-16	2020-03-27	Europe / Iceland / Reykjavik	genome	human	The National University Hospital of Iceland	deCODE genetics	Daniel F Gudbjartsson; Agnar Helgason; Hakon Jonsson; Olafur T Magnusson; Pall Melsted; Gudmundur L Norddahl; Jona Saemundsdottir; Asgeir Sigurdsson; Patrick Sulem; Arna B Agustsdottir; Berglind Eiriksdottir; Run Fridriksdottir; Elisabet E Gardarsdottir; Gudmundur Georgsson; Olafia S Gretarsdottir; Kjartan R Gudmundsson; Thora R Gunnarsdottir; Arnaldur Gylfason; Hilma Holm; Brynjar O Jensson; Asl…	Illumina	GISAID	N
Slovakia/SK-BMC1/2020	ncov	EPI_ISL_417877	2020-03-06	2020-03-27	Europe / Slovakia / Kostoliste	genome	human	Institute of Virology, Biomedical Research Center of the Slovak Academy of Sciences, Bratislava; Public Health Authority of the Slovak Republic, Bratislava	Institute of Virology, Biomedical Research Center of the Slovak Academy of Sciences, Bratislava; Comenius University Science Park, Bratislava	Monika Slávikova, Martina Ličková, Sabina Fumačová Havlíková, Juraj Koči, Juraj Kopáček, Elena Tichá, Edita Staroňová, Jaroslav Budiš, Werner Krampl, Miroslav Böhmer, Diana Rusňáková, Tomáš Szemeš, Boris Klempa	Illumina	GISAID	N
Iceland/149/2020	ncov	EPI_ISL_417799	2020-03-13	2020-03-27	Europe / Iceland / Reykjavik	genome	human	The National University Hospital of Iceland	deCODE genetics	Daniel F Gudbjartsson; Agnar Helgason; Hakon Jonsson; Olafur T Magnusson; Pall Melsted; Gudmundur L Norddahl; Jona Saemundsdottir; Asgeir Sigurdsson; Patrick Sulem; Arna B Agustsdottir; Berglind Eiriksdottir; Run Fridriksdottir; Elisabet E Gardarsdottir; Gudmundur Georgsson; Olafia S Gretarsdottir; Kjartan R Gudmundsson; Thora R Gunnarsdottir; Arnaldur Gylfason; Hilma Holm; Brynjar O Jensson; Asl…	Illumina	GISAID	N
Iceland/176/2020	ncov	EPI_ISL_417812	2020-03-14	2020-03-27	Europe / Iceland / Reykjavik	genome	human	The National University Hospital of Iceland	deCODE genetics	Daniel F Gudbjartsson; Agnar Helgason; Hakon Jonsson; Olafur T Magnusson; Pall Melsted; Gudmundur L Norddahl; Jona Saemundsdottir; Asgeir Sigurdsson; Patrick Sulem; Arna B Agustsdottir; Berglind Eiriksdottir; Run Fridriksdottir; Elisabet E Gardarsdottir; Gudmundur Georgsson; Olafia S Gretarsdottir; Kjartan R Gudmundsson; Thora R Gunnarsdottir; Arnaldur Gylfason; Hilma Holm; Brynjar O Jensson; Asl…	Illumina	GISAID	N
England/20106087206/2020	ncov	EPI_ISL_417245	2020-03-02	2020-03-25	Europe / United Kingdom / England	genome	human	Respiratory Virus Unit, Microbiology Services Colindale, Public Health England	Respiratory Virus Unit, Microbiology Services Colindale, Public Health England	Monica Galiano, Shahjahan Miah, Angie Lackenby, Omolola Akinbami, Tiina Talts, Leena Bhaw, Richard Myers, Steven Platt, Kirstin Edwards, Jonathan Hubb, Joanna Ellis, Maria Zambon	Illumina	GISAID	N
Iceland/211/2020	ncov	EPI_ISL_417763	2020-03-16	2020-03-27	Europe / Iceland / Reykjavik	genome	human	The National University Hospital of Iceland	deCODE genetics	Daniel F Gudbjartsson; Agnar Helgason; Hakon Jonsson; Olafur T Magnusson; Pall Melsted; Gudmundur L Norddahl; Jona Saemundsdottir; Asgeir Sigurdsson; Patrick Sulem; Arna B Agustsdottir; Berglind Eiriksdottir; Run Fridriksdottir; Elisabet E Gardarsdottir; Gudmundur Georgsson; Olafia S Gretarsdottir; Kjartan R Gudmundsson; Thora R Gunnarsdottir; Arnaldur Gylfason; Hilma Holm; Brynjar O Jensson; Asl…	Illumina	GISAID	N
Iceland/163/2020	ncov	EPI_ISL_417775	2020-03-14	2020-03-27	Europe / Iceland / Reykjavik	genome	human	The National University Hospital of Iceland	deCODE genetics	Daniel F Gudbjartsson; Agnar Helgason; Hakon Jonsson; Olafur T Magnusson; Pall Melsted; Gudmundur L Norddahl; Jona Saemundsdottir; Asgeir Sigurdsson; Patrick Sulem; Arna B Agustsdottir; Berglind Eiriksdottir; Run Fridriksdottir; Elisabet E Gardarsdottir; Gudmundur Georgsson; Olafia S Gretarsdottir; Kjartan R Gudmundsson; Thora R Gunnarsdottir; Arnaldur Gylfason; Hilma Holm; Brynjar O Jensson; Asl…	Illumina	GISAID	N
Iceland/164/2020	ncov	EPI_ISL_417758	2020-03-14	2020-03-27	Europe / Iceland / Reykjavik	genome	human	The National University Hospital of Iceland	deCODE genetics	Daniel F Gudbjartsson; Agnar Helgason; Hakon Jonsson; Olafur T Magnusson; Pall Melsted; Gudmundur L Norddahl; Jona Saemundsdottir; Asgeir Sigurdsson; Patrick Sulem; Arna B Agustsdottir; Berglind Eiriksdottir; Run Fridriksdottir; Elisabet E Gardarsdottir; Gudmundur Georgsson; Olafia S Gretarsdottir; Kjartan R Gudmundsson; Thora R Gunnarsdottir; Arnaldur Gylfason; Hilma Holm; Brynjar O Jensson; Asl…	Illumina	GISAID	N
Belgium/KA-03042/2020	ncov	EPI_ISL_417424	2020-03-04	2020-03-25	Europe / Belgium / Kasterlee	genome	human	KU Leuven, Clinical and Epidemiological Virology	KU Leuven, Clinical and Epidemiological Virology	Joan Marti-Carerras, Tony Wawina, Bert Vanmechelen, Piet Maes	Nanopore	GISAID	N
Belgium/VHRA-030644/2020	ncov	EPI_ISL_418794	2020-03-06	2020-03-31	Europe / Belgium / Nevele	genome	human	KU Leuven, Clinical and Epidemiological Virology	KU Leuven, Clinical and Epidemiological Virology	Bert Vanmechelen, Joan Marti-Carreras, Tony Wawina, Piet Maes	Nanopore	GISAID	N
Portugal/PT0005/2020	ncov	EPI_ISL_417989	2020-03-04	2020-03-28	Europe / Portugal	genome	human	Centro Hospitalar e Universitario de Sao Joao, Porto	Instituto Nacional de Saude (INSA)	Guiomar et al	Illumina	GISAID	N
Switzerland/AG0361/2020	ncov	EPI_ISL_413999	2020-02-27	2020-03-10	Europe / Switzerland / Argovie	genome	human	Laboratoire de Virologie, HUG	Swiss National Reference Centre for Influenza	LAUBSCHER Florian et al.	?	GISAID	N
Belgium/ULG-7773/2020	ncov	EPI_ISL_418629	2020-03-17	2020-03-30	Europe / Belgium / Liège	genome	human	Department of Clinical Microbiology	GIGA Medical Genomics	Keith Durkin, Maria Artesi, Sébastien Bontems, Raphaël Boreux, Cécile Meex, Pierrette Melin, Marie-Pierre Hayette, Vincent Bours.	Nanopore	GISAID	N
USA/CA-PC101P/2020	ncov	EPI_ISL_414648	2020-03-11	2020-03-16	North America / USA / California / San Diego County	genome	human	Andersen Lab, The Scripps Research Institute	Andersen Lab, The Scripps Research Institute	Mark Zeller, Catie Anderson, Emily Spender, Sarah Topol, Raphaelle Klitting, Refugio Robles-Sikisaka, Karthik Gangavarapu, Laura Nicholson, Kristian Andersen	Illumina	GISAID	N
England/201040081/2020	ncov	EPI_ISL_414525	2020-03-02	2020-03-13	Europe / United Kingdom / England	genome	human	Respiratory Virus Unit, Microbiology Services Colindale, Public Health England	Respiratory Virus Unit, Microbiology Services Colindale, Public Health England	Monica Galiano, Shahjahan Miah, Angie Lackenby, Omolola Akinbami, Tiina Talts, Leena Bhaw, Richard Myers, Steven Platt, Kirstin Edwards, Jonathan Hubb, Joanna Ellis, Maria Zambon	Illumina	GISAID	N
England/SHEF-BFF6D/2020	ncov	EPI_ISL_418313	2020-03-24	2020-03-30	Europe / England / Derbyshire	genome	human	Virology Department, Sheffield Teaching Hospitals NHS Foundation Trust	Department of Infection, Immunity and Cardiovascular Disease, The Florey Institute, The Medical School, University of Sheffield	Thushan de Silva, Matthew Parker, Adri Angyal, Rebecca Brown, Rachel Tucker, Paul Parsons, Danielle Groves, Alex Keeley, Dave Partridge, Matthew Wyles, Benjamin Lindsey, Mehmet Yavuz, Mohammad Raza, Cariad Evans	Nanopore	GISAID	N
USA/WA-UW358/2020	ncov	EPI_ISL_418925	2020-03-20	2020-03-31	North America / USA	genome	human	UW Virology Lab	UW Virology Lab	Pavitra Roychoudhury, Hong Xie, Keith Jerome, Alexander Greninger	Illumina	GISAID	N
NorthernIreland/HSCNI01/2020	ncov	EPI_ISL_414949	2020-02-26	2020-03-16	Europe / United Kingdom / Northern Ireland	genome	human	Regional Virus Laboratory, Belfast	Public Health Wales Microbiology Cardiff	Tanya Curran, Conall McCaughey, Catherine Moore, Joanne Watkins, Sally Corden, Tom Connor	?	GISAID	N
China/Shanghai/SH0014	ncov	EPI_ISL_416327	2020-01-28	2020-03-20	Asia / China / Shanghai	genome	human	Shanghai Public Health Clinical Center, Shanghai Medical College, Fudan University	National Research Center for Translational Medicine (Shanghai), Ruijin Hospital affiliated to Shanghai Jiao Tong University School of Medicine & Shanghai Public Health Clinical Center	Shengyue Wang, Xiaonan Zhang, Gang Lu, Yun Tan, Yun Ling, Hongzhou Lu, Saijuan Chen	Illumina	GISAID	N
Finland/FIN-114/2020	ncov	EPI_ISL_414640	2020-03-01	2020-03-15	Europe / Finland	genome	human	Department of Virology and Immunology, University of Helsinki and Helsinki University Hospital, Huslab Finland	Department of Virology, Faculty of Medicine, University of Helsinki, Helsinki, Finland	Teemu Smura, Hannimari Kallio-Kokko, Olli Vapalahti	Illumina	GISAID	N
Germany/BavPat1/2020	ncov	EPI_ISL_406862	2020-01-28	2020-01-31	Europe / Germany / Bavaria / Munich	genome	human	Charité Universitätsmedizin Berlin, Institute of Virology; Institut für Mikrobiologie der Bundeswehr, Munich	Charité Universitätsmedizin Berlin, Institute of Virology	Victor M Corman, Julia Schneider, Talitha Veith, Barbara Mühlemann, Markus Antwerpen, Christian Drosten, Roman Wölfel	Illumina&Nanopore	GISAID	Y
Belgium/GL-030546/2020	ncov	EPI_ISL_418792	2020-03-05	2020-03-31	Europe / Belgium / Houthalen-Helchteren	genome	human	KU Leuven, Clinical and Epidemiological Virology	KU Leuven, Clinical and Epidemiological Virology	Bert Vanmechelen, Tony Wawina, Joan Marti-Carreras, Piet Maes	Nanopore	GISAID	N
Iceland/264/2020	ncov	EPI_ISL_417592	2020-03-17	2020-03-27	Europe / Iceland / Reykjavik	genome	human	The National University Hospital of Iceland	deCODE genetics	Daniel F Gudbjartsson; Agnar Helgason; Hakon Jonsson; Olafur T Magnusson; Pall Melsted; Gudmundur L Norddahl; Jona Saemundsdottir; Asgeir Sigurdsson; Patrick Sulem; Arna B Agustsdottir; Berglind Eiriksdottir; Run Fridriksdottir; Elisabet E Gardarsdottir; Gudmundur Georgsson; Olafia S Gretarsdottir; Kjartan R Gudmundsson; Thora R Gunnarsdottir; Arnaldur Gylfason; Hilma Holm; Brynjar O Jensson; Asl…	Illumina	GISAID	N
Switzerland/GE4984/2020	ncov	EPI_ISL_415708	2020-03-07	2020-03-19	Europe / Switzerland	genome	human	Hôpitaux universitaires de Genève Laboratoire de Virologie	Hôpitaux universitaires de Genève Laboratoire de Virologie	Laubscher F.	?	GISAID	N
England/20104002902/2020	ncov	EPI_ISL_417221	2020-03-04	2020-03-25	Europe / United Kingdom / England	genome	human	Respiratory Virus Unit, Microbiology Services Colindale, Public Health England	Respiratory Virus Unit, Microbiology Services Colindale, Public Health England	Monica Galiano, Shahjahan Miah, Angie Lackenby, Omolola Akinbami, Tiina Talts, Leena Bhaw, Richard Myers, Steven Platt, Kirstin Edwards, Jonathan Hubb, Joanna Ellis, Maria Zambon	Illumina	GISAID	N
Iceland/244/2020	ncov	EPI_ISL_417572	2020-03-17	2020-03-27	Europe / Iceland / Reykjavik	genome	human	The National University Hospital of Iceland	deCODE genetics	Daniel F Gudbjartsson; Agnar Helgason; Hakon Jonsson; Olafur T Magnusson; Pall Melsted; Gudmundur L Norddahl; Jona Saemundsdottir; Asgeir Sigurdsson; Patrick Sulem; Arna B Agustsdottir; Berglind Eiriksdottir; Run Fridriksdottir; Elisabet E Gardarsdottir; Gudmundur Georgsson; Olafia S Gretarsdottir; Kjartan R Gudmundsson; Thora R Gunnarsdottir; Arnaldur Gylfason; Hilma Holm; Brynjar O Jensson; Asl…	Illumina	GISAID	N
Finland/13M57/2020	ncov	EPI_ISL_418391	2020-03-13	2020-03-30	Europe / Finland	genome	human	Department of Virology and Immunology, University of Helsinki and Helsinki University Hospital, Huslab Finland	Department of Virology, Faculty of Medicine, University of Helsinki, Helsinki, Finland	Teemu Smura, Hannimari Kallio-Kokko, Olli Vapalahti	Illumina	GISAID	N
Iceland/112/2020	ncov	EPI_ISL_417770	2020-03-11	2020-03-27	Europe / Iceland / Reykjavik	genome	human	The National University Hospital of Iceland	deCODE genetics	Daniel F Gudbjartsson; Agnar Helgason; Hakon Jonsson; Olafur T Magnusson; Pall Melsted; Gudmundur L Norddahl; Jona Saemundsdottir; Asgeir Sigurdsson; Patrick Sulem; Arna B Agustsdottir; Berglind Eiriksdottir; Run Fridriksdottir; Elisabet E Gardarsdottir; Gudmundur Georgsson; Olafia S Gretarsdottir; Kjartan R Gudmundsson; Thora R Gunnarsdottir; Arnaldur Gylfason; Hilma Holm; Brynjar O Jensson; Asl…	Illumina	GISAID	N
Wales/PHWC-24015/2020	ncov	EPI_ISL_418138	2020-03-15	2020-03-28	Europe / United Kingdom / Wales	genome	human	Wales Specialist Virology Centre	Public Health Wales Microbiology Cardiff	Catherine Moore, Joanne Watkins, Sally Corden, Sara Rey, Matt Bull, Tom Connor	Illumina	GISAID	N
Iceland/208/2020	ncov	EPI_ISL_417766	2020-03-16	2020-03-27	Europe / Iceland / Reykjavik	genome	human	The National University Hospital of Iceland	deCODE genetics	Daniel F Gudbjartsson; Agnar Helgason; Hakon Jonsson; Olafur T Magnusson; Pall Melsted; Gudmundur L Norddahl; Jona Saemundsdottir; Asgeir Sigurdsson; Patrick Sulem; Arna B Agustsdottir; Berglind Eiriksdottir; Run Fridriksdottir; Elisabet E Gardarsdottir; Gudmundur Georgsson; Olafia S Gretarsdottir; Kjartan R Gudmundsson; Thora R Gunnarsdottir; Arnaldur Gylfason; Hilma Holm; Brynjar O Jensson; Asl…	Illumina	GISAID	N
Iceland/148/2020	ncov	EPI_ISL_417798	2020-03-13	2020-03-27	Europe / Iceland / Reykjavik	genome	human	The National University Hospital of Iceland	deCODE genetics	Daniel F Gudbjartsson; Agnar Helgason; Hakon Jonsson; Olafur T Magnusson; Pall Melsted; Gudmundur L Norddahl; Jona Saemundsdottir; Asgeir Sigurdsson; Patrick Sulem; Arna B Agustsdottir; Berglind Eiriksdottir; Run Fridriksdottir; Elisabet E Gardarsdottir; Gudmundur Georgsson; Olafia S Gretarsdottir; Kjartan R Gudmundsson; Thora R Gunnarsdottir; Arnaldur Gylfason; Hilma Holm; Brynjar O Jensson; Asl…	Illumina	GISAID	N
Finland/14M77/2020	ncov	EPI_ISL_418410	2020-03-14	2020-03-30	Europe / Finland / Helsinki	genome	human	Department of Virology and Immunology, University of Helsinki and Helsinki University Hospital, Huslab Finland	Department of Virology, Faculty of Medicine, University of Helsinki, Helsinki, Finland	Teemu Smura, Hannimari Kallio-Kokko, Olli Vapalahti	Illumina	GISAID	N
Italy/INMI5/2020	ncov	EPI_ISL_417923	2020-03-04	2020-03-27	Europe / Italy / Rome	genome	human	INMI Lazzaro Spallanzani IRCCS	Laboratory of Virology, INMI Lazzaro Spallanzani IRCCS	Francesco Messina, Barbara Bartolini, Martina Rueca, Cesare E. M. Gruber, Emanuela Giombini, Maria R. Capobianchi, Fabrizio Carletti, Francesca Colavita, Concetta Castilletti, Eleonora Lalle, Daniele Lapa, Giuseppe Ippolito.	Ion Torrent	GISAID	N
Spain/VH000001133/2020	ncov	EPI_ISL_418860	2020-03-15	2020-03-31	Europe / Spain / Barcelona	genome	human	Hospital Universitari Vall d'Hebron (HUVH) - Vall d'Hebron Research Institute (VHIR)	Hospital Universitari Vall d'Hebron (HUVH) - Vall d'Hebron Research Institute (VHIR)	Cristina Andrés, Dàmir Garcia-Cehic, Maria Piñana, Mercedes Guerrero-Murillo, Ariadna Rando, Tomàs Pumarola, Maria Gema Codina, Andrés Antón, Josep Quer	Illumina	GISAID	N
Spain/Madrid_H10_39/2020	ncov	EPI_ISL_417963	2020-03-12	2020-03-27	Europe / Spain / Madrid	genome	human	Hospital Universitario 12 de Octubre	Hospital Universitario La Paz	Elias Dahdouh, Sara González, Fernando Lázaro, Esther Viedma, Natalia Stella, Julio García, Juan Carlos Galán, Rafael Cantón, Mª Dolores Folgueira, Rafael Delgado, Jesús Mingorance	Ion Torrent	GISAID	N
Spain/Valencia1/2020	ncov	EPI_ISL_414495	2020-03-08	2020-03-12	Europe / Spain / Comunitat Valenciana / Valencia	genome	human	Servicio Microbiología. Hospital Clínico Universitario. Valencia.	Sequencing and Bioinformatics Service. Molecular Epidemiology Laboratory. FISABIO-Public Health	David Navarro, Maria Alma Bracho, Giuseppe D'Auria, Griselda De Marco, Neris Garcia-Gonzalez, Fernando Gonzalez-Candelas	Nanopore	GISAID	N
Switzerland/GE3121/2020	ncov	EPI_ISL_414019	2020-02-27	2020-03-10	Europe / Switzerland / Geneva	genome	human	Laboratoire de Virologie, HUG	Swiss National Reference Centre for Influenza	LAUBSCHER Florian et al.	NA	GISAID	Y
Switzerland/GE5373/2020	ncov	EPI_ISL_414020	2020-02-27	2020-03-10	Europe / Switzerland / Geneva	genome	human	Laboratoire de Virologie, HUG	Swiss National Reference Centre for Influenza	LAUBSCHER Florian et al.	NA	GISAID	N
Iceland/10/2020	ncov	EPI_ISL_417536	2020-03-16	2020-03-27	Europe / Iceland / Reykjavik	genome	human	deCODE genetics	deCODE genetics	Daniel F Gudbjartsson; Agnar Helgason; Hakon Jonsson; Olafur T Magnusson; Pall Melsted; Gudmundur L Norddahl; Jona Saemundsdottir; Asgeir Sigurdsson; Patrick Sulem; Arna B Agustsdottir; Berglind Eiriksdottir; Run Fridriksdottir; Elisabet E Gardarsdottir; Gudmundur Georgsson; Olafia S Gretarsdottir; Kjartan R Gudmundsson; Thora R Gunnarsdottir; Arnaldur Gylfason; Hilma Holm; Brynjar O Jensson; Asl…	Illumina	GISAID	N
Iceland/117/2020	ncov	EPI_ISL_417542	2020-03-17	2020-03-27	Europe / Iceland / Reykjavik	genome	human	deCODE genetics	deCODE genetics	Daniel F Gudbjartsson; Agnar Helgason; Hakon Jonsson; Olafur T Magnusson; Pall Melsted; Gudmundur L Norddahl; Jona Saemundsdottir; Asgeir Sigurdsson; Patrick Sulem; Arna B Agustsdottir; Berglind Eiriksdottir; Run Fridriksdottir; Elisabet E Gardarsdottir; Gudmundur Georgsson; Olafia S Gretarsdottir; Kjartan R Gudmundsson; Thora R Gunnarsdottir; Arnaldur Gylfason; Hilma Holm; Brynjar O Jensson; Asl…	Illumina	GISAID	N
Iceland/118/2020	ncov	EPI_ISL_417543	2020-03-17	2020-03-27	Europe / Iceland / Reykjavik	genome	human	deCODE genetics	deCODE genetics	Daniel F Gudbjartsson; Agnar Helgason; Hakon Jonsson; Olafur T Magnusson; Pall Melsted; Gudmundur L Norddahl; Jona Saemundsdottir; Asgeir Sigurdsson; Patrick Sulem; Arna B Agustsdottir; Berglind Eiriksdottir; Run Fridriksdottir; Elisabet E Gardarsdottir; Gudmundur Georgsson; Olafia S Gretarsdottir; Kjartan R Gudmundsson; Thora R Gunnarsdottir; Arnaldur Gylfason; Hilma Holm; Brynjar O Jensson; Asl…	Illumina	GISAID	N
Iceland/128/2020	ncov	EPI_ISL_417786	2020-03-12	2020-03-27	Europe / Iceland / Reykjavik	genome	human	The National University Hospital of Iceland	deCODE genetics	Daniel F Gudbjartsson; Agnar Helgason; Hakon Jonsson; Olafur T Magnusson; Pall Melsted; Gudmundur L Norddahl; Jona Saemundsdottir; Asgeir Sigurdsson; Patrick Sulem; Arna B Agustsdottir; Berglind Eiriksdottir; Run Fridriksdottir; Elisabet E Gardarsdottir; Gudmundur Georgsson; Olafia S Gretarsdottir; Kjartan R Gudmundsson; Thora R Gunnarsdottir; Arnaldur Gylfason; Hilma Holm; Brynjar O Jensson; Asl…	Illumina	GISAID	N
Iceland/139/2020	ncov	EPI_ISL_417790	2020-03-12	2020-03-27	Europe / Iceland / Reykjavik	genome	human	The National University Hospital of Iceland	deCODE genetics	Daniel F Gudbjartsson; Agnar Helgason; Hakon Jonsson; Olafur T Magnusson; Pall Melsted; Gudmundur L Norddahl; Jona Saemundsdottir; Asgeir Sigurdsson; Patrick Sulem; Arna B Agustsdottir; Berglind Eiriksdottir; Run Fridriksdottir; Elisabet E Gardarsdottir; Gudmundur Georgsson; Olafia S Gretarsdottir; Kjartan R Gudmundsson; Thora R Gunnarsdottir; Arnaldur Gylfason; Hilma Holm; Brynjar O Jensson; Asl…	Illumina	GISAID	N
Iceland/145/2020	ncov	EPI_ISL_417741	2020-03-13	2020-03-27	Europe / Iceland / Reykjavik	genome	human	The National University Hospital of Iceland	deCODE genetics	Daniel F Gudbjartsson; Agnar Helgason; Hakon Jonsson; Olafur T Magnusson; Pall Melsted; Gudmundur L Norddahl; Jona Saemundsdottir; Asgeir Sigurdsson; Patrick Sulem; Arna B Agustsdottir; Berglind Eiriksdottir; Run Fridriksdottir; Elisabet E Gardarsdottir; Gudmundur Georgsson; Olafia S Gretarsdottir; Kjartan R Gudmundsson; Thora R Gunnarsdottir; Arnaldur Gylfason; Hilma Holm; Brynjar O Jensson; Asl…	Illumina	GISAID	N
Iceland/152/2020	ncov	EPI_ISL_417745	2020-03-13	2020-03-27	Europe / Iceland / Reykjavik	genome	human	The National University Hospital of Iceland	deCODE genetics	Daniel F Gudbjartsson; Agnar Helgason; Hakon Jonsson; Olafur T Magnusson; Pall Melsted; Gudmundur L Norddahl; Jona Saemundsdottir; Asgeir Sigurdsson; Patrick Sulem; Arna B Agustsdottir; Berglind Eiriksdottir; Run Fridriksdottir; Elisabet E Gardarsdottir; Gudmundur Georgsson; Olafia S Gretarsdottir; Kjartan R Gudmundsson; Thora R Gunnarsdottir; Arnaldur Gylfason; Hilma Holm; Brynjar O Jensson; Asl…	Illumina	GISAID	N
Iceland/165/2020	ncov	EPI_ISL_417808	2020-03-15	2020-03-27	Europe / Iceland / Reykjavik	genome	human	The National University Hospital of Iceland	deCODE genetics	Daniel F Gudbjartsson; Agnar Helgason; Hakon Jonsson; Olafur T Magnusson; Pall Melsted; Gudmundur L Norddahl; Jona Saemundsdottir; Asgeir Sigurdsson; Patrick Sulem; Arna B Agustsdottir; Berglind Eiriksdottir; Run Fridriksdottir; Elisabet E Gardarsdottir; Gudmundur Georgsson; Olafia S Gretarsdottir; Kjartan R Gudmundsson; Thora R Gunnarsdottir; Arnaldur Gylfason; Hilma Holm; Brynjar O Jensson; Asl…	Illumina	GISAID	N
Iceland/167/2020	ncov	EPI_ISL_417809	2020-03-15	2020-03-27	Europe / Iceland / Reykjavik	genome	human	The National University Hospital of Iceland	deCODE genetics	Daniel F Gudbjartsson; Agnar Helgason; Hakon Jonsson; Olafur T Magnusson; Pall Melsted; Gudmundur L Norddahl; Jona Saemundsdottir; Asgeir Sigurdsson; Patrick Sulem; Arna B Agustsdottir; Berglind Eiriksdottir; Run Fridriksdottir; Elisabet E Gardarsdottir; Gudmundur Georgsson; Olafia S Gretarsdottir; Kjartan R Gudmundsson; Thora R Gunnarsdottir; Arnaldur Gylfason; Hilma Holm; Brynjar O Jensson; Asl…	Illumina	GISAID	N
Iceland/171/2020	ncov	EPI_ISL_417549	2020-03-14	2020-03-27	Europe / Iceland / Reykjavik	genome	human	deCODE genetics	deCODE genetics	Daniel F Gudbjartsson; Agnar Helgason; Hakon Jonsson; Olafur T Magnusson; Pall Melsted; Gudmundur L Norddahl; Jona Saemundsdottir; Asgeir Sigurdsson; Patrick Sulem; Arna B Agustsdottir; Berglind Eiriksdottir; Run Fridriksdottir; Elisabet E Gardarsdottir; Gudmundur Georgsson; Olafia S Gretarsdottir; Kjartan R Gudmundsson; Thora R Gunnarsdottir; Arnaldur Gylfason; Hilma Holm; Brynjar O Jensson; Asl…	Illumina	GISAID	N
Iceland/175/2020	ncov	EPI_ISL_417774	2020-03-16	2020-03-27	Europe / Iceland / Reykjavik	genome	human	The National University Hospital of Iceland	deCODE genetics	Daniel F Gudbjartsson; Agnar Helgason; Hakon Jonsson; Olafur T Magnusson; Pall Melsted; Gudmundur L Norddahl; Jona Saemundsdottir; Asgeir Sigurdsson; Patrick Sulem; Arna B Agustsdottir; Berglind Eiriksdottir; Run Fridriksdottir; Elisabet E Gardarsdottir; Gudmundur Georgsson; Olafia S Gretarsdottir; Kjartan R Gudmundsson; Thora R Gunnarsdottir; Arnaldur Gylfason; Hilma Holm; Brynjar O Jensson; Asl…	Illumina	GISAID	N
Iceland/179/2020	ncov	EPI_ISL_417703	2020-03-16	2020-03-27	Europe / Iceland / Reykjavik	genome	human	The National University Hospital of Iceland	deCODE genetics	Daniel F Gudbjartsson; Agnar Helgason; Hakon Jonsson; Olafur T Magnusson; Pall Melsted; Gudmundur L Norddahl; Jona Saemundsdottir; Asgeir Sigurdsson; Patrick Sulem; Arna B Agustsdottir; Berglind Eiriksdottir; Run Fridriksdottir; Elisabet E Gardarsdottir; Gudmundur Georgsson; Olafia S Gretarsdottir; Kjartan R Gudmundsson; Thora R Gunnarsdottir; Arnaldur Gylfason; Hilma Holm; Brynjar O Jensson; Asl…	Illumina	GISAID	N
Iceland/180/2020	ncov	EPI_ISL_417753	2020-03-16	2020-03-27	Europe / Iceland / Reykjavik	genome	human	The National University Hospital of Iceland	deCODE genetics	Daniel F Gudbjartsson; Agnar Helgason; Hakon Jonsson; Olafur T Magnusson; Pall Melsted; Gudmundur L Norddahl; Jona Saemundsdottir; Asgeir Sigurdsson; Patrick Sulem; Arna B Agustsdottir; Berglind Eiriksdottir; Run Fridriksdottir; Elisabet E Gardarsdottir; Gudmundur Georgsson; Olafia S Gretarsdottir; Kjartan R Gudmundsson; Thora R Gunnarsdottir; Arnaldur Gylfason; Hilma Holm; Brynjar O Jensson; Asl…	Illumina	GISAID	N
Iceland/185/2020	ncov	EPI_ISL_417678	2020-03-16	2020-03-27	Europe / Iceland / Reykjavik	genome	human	The National University Hospital of Iceland	deCODE genetics	Daniel F Gudbjartsson; Agnar Helgason; Hakon Jonsson; Olafur T Magnusson; Pall Melsted; Gudmundur L Norddahl; Jona Saemundsdottir; Asgeir Sigurdsson; Patrick Sulem; Arna B Agustsdottir; Berglind Eiriksdottir; Run Fridriksdottir; Elisabet E Gardarsdottir; Gudmundur Georgsson; Olafia S Gretarsdottir; Kjartan R Gudmundsson; Thora R Gunnarsdottir; Arnaldur Gylfason; Hilma Holm; Brynjar O Jensson; Asl…	Illumina	GISAID	N
Iceland/201/2020	ncov	EPI_ISL_417824	2020-03-16	2020-03-27	Europe / Iceland / Reykjavik	genome	human	The National University Hospital of Iceland	deCODE genetics	Daniel F Gudbjartsson; Agnar Helgason; Hakon Jonsson; Olafur T Magnusson; Pall Melsted; Gudmundur L Norddahl; Jona Saemundsdottir; Asgeir Sigurdsson; Patrick Sulem; Arna B Agustsdottir; Berglind Eiriksdottir; Run Fridriksdottir; Elisabet E Gardarsdottir; Gudmundur Georgsson; Olafia S Gretarsdottir; Kjartan R Gudmundsson; Thora R Gunnarsdottir; Arnaldur Gylfason; Hilma Holm; Brynjar O Jensson; Asl…	Illumina	GISAID	N
Iceland/205/2020	ncov	EPI_ISL_417827	2020-03-16	2020-03-27	Europe / Iceland / Reykjavik	genome	human	The National University Hospital of Iceland	deCODE genetics	Daniel F Gudbjartsson; Agnar Helgason; Hakon Jonsson; Olafur T Magnusson; Pall Melsted; Gudmundur L Norddahl; Jona Saemundsdottir; Asgeir Sigurdsson; Patrick Sulem; Arna B Agustsdottir; Berglind Eiriksdottir; Run Fridriksdottir; Elisabet E Gardarsdottir; Gudmundur Georgsson; Olafia S Gretarsdottir; Kjartan R Gudmundsson; Thora R Gunnarsdottir; Arnaldur Gylfason; Hilma Holm; Brynjar O Jensson; Asl…	Illumina	GISAID	N
Iceland/221/2020	ncov	EPI_ISL_417836	2020-03-16	2020-03-27	Europe / Iceland / Reykjavik	genome	human	The National University Hospital of Iceland	deCODE genetics	Daniel F Gudbjartsson; Agnar Helgason; Hakon Jonsson; Olafur T Magnusson; Pall Melsted; Gudmundur L Norddahl; Jona Saemundsdottir; Asgeir Sigurdsson; Patrick Sulem; Arna B Agustsdottir; Berglind Eiriksdottir; Run Fridriksdottir; Elisabet E Gardarsdottir; Gudmundur Georgsson; Olafia S Gretarsdottir; Kjartan R Gudmundsson; Thora R Gunnarsdottir; Arnaldur Gylfason; Hilma Holm; Brynjar O Jensson; Asl…	Illumina	GISAID	N
Iceland/245/2020	ncov	EPI_ISL_417573	2020-03-16	2020-03-27	Europe / Iceland / Reykjavik	genome	human	The National University Hospital of Iceland	deCODE genetics	Daniel F Gudbjartsson; Agnar Helgason; Hakon Jonsson; Olafur T Magnusson; Pall Melsted; Gudmundur L Norddahl; Jona Saemundsdottir; Asgeir Sigurdsson; Patrick Sulem; Arna B Agustsdottir; Berglind Eiriksdottir; Run Fridriksdottir; Elisabet E Gardarsdottir; Gudmundur Georgsson; Olafia S Gretarsdottir; Kjartan R Gudmundsson; Thora R Gunnarsdottir; Arnaldur Gylfason; Hilma Holm; Brynjar O Jensson; Asl…	Illumina	GISAID	N
Iceland/255/2020	ncov	EPI_ISL_417583	2020-03-17	2020-03-27	Europe / Iceland / Reykjavik	genome	human	The National University Hospital of Iceland	deCODE genetics	Daniel F Gudbjartsson; Agnar Helgason; Hakon Jonsson; Olafur T Magnusson; Pall Melsted; Gudmundur L Norddahl; Jona Saemundsdottir; Asgeir Sigurdsson; Patrick Sulem; Arna B Agustsdottir; Berglind Eiriksdottir; Run Fridriksdottir; Elisabet E Gardarsdottir; Gudmundur Georgsson; Olafia S Gretarsdottir; Kjartan R Gudmundsson; Thora R Gunnarsdottir; Arnaldur Gylfason; Hilma Holm; Brynjar O Jensson; Asl…	Illumina	GISAID	N
Iceland/258/2020	ncov	EPI_ISL_417586	2020-03-17	2020-03-27	Europe / Iceland / Reykjavik	genome	human	The National University Hospital of Iceland	deCODE genetics	Daniel F Gudbjartsson; Agnar Helgason; Hakon Jonsson; Olafur T Magnusson; Pall Melsted; Gudmundur L Norddahl; Jona Saemundsdottir; Asgeir Sigurdsson; Patrick Sulem; Arna B Agustsdottir; Berglind Eiriksdottir; Run Fridriksdottir; Elisabet E Gardarsdottir; Gudmundur Georgsson; Olafia S Gretarsdottir; Kjartan R Gudmundsson; Thora R Gunnarsdottir; Arnaldur Gylfason; Hilma Holm; Brynjar O Jensson; Asl…	Illumina	GISAID	N
Iceland/260/2020	ncov	EPI_ISL_417588	2020-03-17	2020-03-27	Europe / Iceland / Reykjavik	genome	human	The National University Hospital of Iceland	deCODE genetics	Daniel F Gudbjartsson; Agnar Helgason; Hakon Jonsson; Olafur T Magnusson; Pall Melsted; Gudmundur L Norddahl; Jona Saemundsdottir; Asgeir Sigurdsson; Patrick Sulem; Arna B Agustsdottir; Berglind Eiriksdottir; Run Fridriksdottir; Elisabet E Gardarsdottir; Gudmundur Georgsson; Olafia S Gretarsdottir; Kjartan R Gudmundsson; Thora R Gunnarsdottir; Arnaldur Gylfason; Hilma Holm; Brynjar O Jensson; Asl…	Illumina	GISAID	N
Iceland/269/2020	ncov	EPI_ISL_417597	2020-03-17	2020-03-27	Europe / Iceland / Reykjavik	genome	human	The National University Hospital of Iceland	deCODE genetics	Daniel F Gudbjartsson; Agnar Helgason; Hakon Jonsson; Olafur T Magnusson; Pall Melsted; Gudmundur L Norddahl; Jona Saemundsdottir; Asgeir Sigurdsson; Patrick Sulem; Arna B Agustsdottir; Berglind Eiriksdottir; Run Fridriksdottir; Elisabet E Gardarsdottir; Gudmundur Georgsson; Olafia S Gretarsdottir; Kjartan R Gudmundsson; Thora R Gunnarsdottir; Arnaldur Gylfason; Hilma Holm; Brynjar O Jensson; Asl…	Illumina	GISAID	N
Iceland/271/2020	ncov	EPI_ISL_417599	2020-03-17	2020-03-27	Europe / Iceland / Reykjavik	genome	human	The National University Hospital of Iceland	deCODE genetics	Daniel F Gudbjartsson; Agnar Helgason; Hakon Jonsson; Olafur T Magnusson; Pall Melsted; Gudmundur L Norddahl; Jona Saemundsdottir; Asgeir Sigurdsson; Patrick Sulem; Arna B Agustsdottir; Berglind Eiriksdottir; Run Fridriksdottir; Elisabet E Gardarsdottir; Gudmundur Georgsson; Olafia S Gretarsdottir; Kjartan R Gudmundsson; Thora R Gunnarsdottir; Arnaldur Gylfason; Hilma Holm; Brynjar O Jensson; Asl…	Illumina	GISAID	N
Iceland/284/2020	ncov	EPI_ISL_417612	2020-03-17	2020-03-27	Europe / Iceland / Reykjavik	genome	human	The National University Hospital of Iceland	deCODE genetics	Daniel F Gudbjartsson; Agnar Helgason; Hakon Jonsson; Olafur T Magnusson; Pall Melsted; Gudmundur L Norddahl; Jona Saemundsdottir; Asgeir Sigurdsson; Patrick Sulem; Arna B Agustsdottir; Berglind Eiriksdottir; Run Fridriksdottir; Elisabet E Gardarsdottir; Gudmundur Georgsson; Olafia S Gretarsdottir; Kjartan R Gudmundsson; Thora R Gunnarsdottir; Arnaldur Gylfason; Hilma Holm; Brynjar O Jensson; Asl…	Illumina	GISAID	N
Iceland/297/2020	ncov	EPI_ISL_417626	2020-03-18	2020-03-27	Europe / Iceland / Reykjavik	genome	human	The National University Hospital of Iceland	deCODE genetics	Daniel F Gudbjartsson; Agnar Helgason; Hakon Jonsson; Olafur T Magnusson; Pall Melsted; Gudmundur L Norddahl; Jona Saemundsdottir; Asgeir Sigurdsson; Patrick Sulem; Arna B Agustsdottir; Berglind Eiriksdottir; Run Fridriksdottir; Elisabet E Gardarsdottir; Gudmundur Georgsson; Olafia S Gretarsdottir; Kjartan R Gudmundsson; Thora R Gunnarsdottir; Arnaldur Gylfason; Hilma Holm; Brynjar O Jensson; Asl…	Illumina	GISAID	N
Iceland/301/2020	ncov	EPI_ISL_417630	2020-03-18	2020-03-27	Europe / Iceland / Reykjavik	genome	human	The National University Hospital of Iceland	deCODE genetics	Daniel F Gudbjartsson; Agnar Helgason; Hakon Jonsson; Olafur T Magnusson; Pall Melsted; Gudmundur L Norddahl; Jona Saemundsdottir; Asgeir Sigurdsson; Patrick Sulem; Arna B Agustsdottir; Berglind Eiriksdottir; Run Fridriksdottir; Elisabet E Gardarsdottir; Gudmundur Georgsson; Olafia S Gretarsdottir; Kjartan R Gudmundsson; Thora R Gunnarsdottir; Arnaldur Gylfason; Hilma Holm; Brynjar O Jensson; Asl…	Illumina	GISAID	N
Iceland/305/2020	ncov	EPI_ISL_417634	2020-03-18	2020-03-27	Europe / Iceland / Reykjavik	genome	human	The National University Hospital of Iceland	deCODE genetics	Daniel F Gudbjartsson; Agnar Helgason; Hakon Jonsson; Olafur T Magnusson; Pall Melsted; Gudmundur L Norddahl; Jona Saemundsdottir; Asgeir Sigurdsson; Patrick Sulem; Arna B Agustsdottir; Berglind Eiriksdottir; Run Fridriksdottir; Elisabet E Gardarsdottir; Gudmundur Georgsson; Olafia S Gretarsdottir; Kjartan R Gudmundsson; Thora R Gunnarsdottir; Arnaldur Gylfason; Hilma Holm; Brynjar O Jensson; Asl…	Illumina	GISAID	N
Iceland/306/2020	ncov	EPI_ISL_417635	2020-03-18	2020-03-27	Europe / Iceland / Reykjavik	genome	human	The National University Hospital of Iceland	deCODE genetics	Daniel F Gudbjartsson; Agnar Helgason; Hakon Jonsson; Olafur T Magnusson; Pall Melsted; Gudmundur L Norddahl; Jona Saemundsdottir; Asgeir Sigurdsson; Patrick Sulem; Arna B Agustsdottir; Berglind Eiriksdottir; Run Fridriksdottir; Elisabet E Gardarsdottir; Gudmundur Georgsson; Olafia S Gretarsdottir; Kjartan R Gudmundsson; Thora R Gunnarsdottir; Arnaldur Gylfason; Hilma Holm; Brynjar O Jensson; Asl…	Illumina	GISAID	N
Iceland/307/2020	ncov	EPI_ISL_417636	2020-03-18	2020-03-27	Europe / Iceland / Reykjavik	genome	human	The National University Hospital of Iceland	deCODE genetics	Daniel F Gudbjartsson; Agnar Helgason; Hakon Jonsson; Olafur T Magnusson; Pall Melsted; Gudmundur L Norddahl; Jona Saemundsdottir; Asgeir Sigurdsson; Patrick Sulem; Arna B Agustsdottir; Berglind Eiriksdottir; Run Fridriksdottir; Elisabet E Gardarsdottir; Gudmundur Georgsson; Olafia S Gretarsdottir; Kjartan R Gudmundsson; Thora R Gunnarsdottir; Arnaldur Gylfason; Hilma Holm; Brynjar O Jensson; Asl…	Illumina	GISAID	N
Iceland/316/2020	ncov	EPI_ISL_417645	2020-03-18	2020-03-27	Europe / Iceland / Reykjavik	genome	human	The National University Hospital of Iceland	deCODE genetics	Daniel F Gudbjartsson; Agnar Helgason; Hakon Jonsson; Olafur T Magnusson; Pall Melsted; Gudmundur L Norddahl; Jona Saemundsdottir; Asgeir Sigurdsson; Patrick Sulem; Arna B Agustsdottir; Berglind Eiriksdottir; Run Fridriksdottir; Elisabet E Gardarsdottir; Gudmundur Georgsson; Olafia S Gretarsdottir; Kjartan R Gudmundsson; Thora R Gunnarsdottir; Arnaldur Gylfason; Hilma Holm; Brynjar O Jensson; Asl…	Illumina	GISAID	N
Iceland/321/2020	ncov	EPI_ISL_417650	2020-03-18	2020-03-27	Europe / Iceland / Reykjavik	genome	human	The National University Hospital of Iceland	deCODE genetics	Daniel F Gudbjartsson; Agnar Helgason; Hakon Jonsson; Olafur T Magnusson; Pall Melsted; Gudmundur L Norddahl; Jona Saemundsdottir; Asgeir Sigurdsson; Patrick Sulem; Arna B Agustsdottir; Berglind Eiriksdottir; Run Fridriksdottir; Elisabet E Gardarsdottir; Gudmundur Georgsson; Olafia S Gretarsdottir; Kjartan R Gudmundsson; Thora R Gunnarsdottir; Arnaldur Gylfason; Hilma Holm; Brynjar O Jensson; Asl…	Illumina	GISAID	N
Iceland/5/2020	ncov	EPI_ISL_417739	2020-03-13	2020-03-27	Europe / Iceland / Reykjavik	genome	human	The National University Hospital of Iceland	deCODE genetics	Daniel F Gudbjartsson; Agnar Helgason; Hakon Jonsson; Olafur T Magnusson; Pall Melsted; Gudmundur L Norddahl; Jona Saemundsdottir; Asgeir Sigurdsson; Patrick Sulem; Arna B Agustsdottir; Berglind Eiriksdottir; Run Fridriksdottir; Elisabet E Gardarsdottir; Gudmundur Georgsson; Olafia S Gretarsdottir; Kjartan R Gudmundsson; Thora R Gunnarsdottir; Arnaldur Gylfason; Hilma Holm; Brynjar O Jensson; Asl…	Illumina	GISAID	N
Iceland/98/2020	ncov	EPI_ISL_417676	2020-03-16	2020-03-27	Europe / Iceland / Reykjavik	genome	human	deCODE genetics	deCODE genetics	Daniel F Gudbjartsson; Agnar Helgason; Hakon Jonsson; Olafur T Magnusson; Pall Melsted; Gudmundur L Norddahl; Jona Saemundsdottir; Asgeir Sigurdsson; Patrick Sulem; Arna B Agustsdottir; Berglind Eiriksdottir; Run Fridriksdottir; Elisabet E Gardarsdottir; Gudmundur Georgsson; Olafia S Gretarsdottir; Kjartan R Gudmundsson; Thora R Gunnarsdottir; Arnaldur Gylfason; Hilma Holm; Brynjar O Jensson; Asl…	Illumina	GISAID	N
Iceland/311/2020	ncov	EPI_ISL_417640	2020-03-18	2020-03-27	Europe / Iceland / Reykjavik	genome	human	The National University Hospital of Iceland	deCODE genetics	Daniel F Gudbjartsson; Agnar Helgason; Hakon Jonsson; Olafur T Magnusson; Pall Melsted; Gudmundur L Norddahl; Jona Saemundsdottir; Asgeir Sigurdsson; Patrick Sulem; Arna B Agustsdottir; Berglind Eiriksdottir; Run Fridriksdottir; Elisabet E Gardarsdottir; Gudmundur Georgsson; Olafia S Gretarsdottir; Kjartan R Gudmundsson; Thora R Gunnarsdottir; Arnaldur Gylfason; Hilma Holm; Brynjar O Jensson; Asl…	Illumina	GISAID	N
Iceland/285/2020	ncov	EPI_ISL_417613	2020-03-17	2020-03-27	Europe / Iceland / Reykjavik	genome	human	The National University Hospital of Iceland	deCODE genetics	Daniel F Gudbjartsson; Agnar Helgason; Hakon Jonsson; Olafur T Magnusson; Pall Melsted; Gudmundur L Norddahl; Jona Saemundsdottir; Asgeir Sigurdsson; Patrick Sulem; Arna B Agustsdottir; Berglind Eiriksdottir; Run Fridriksdottir; Elisabet E Gardarsdottir; Gudmundur Georgsson; Olafia S Gretarsdottir; Kjartan R Gudmundsson; Thora R Gunnarsdottir; Arnaldur Gylfason; Hilma Holm; Brynjar O Jensson; Asl…	Illumina	GISAID	N
Iceland/296/2020	ncov	EPI_ISL_417625	2020-03-18	2020-03-27	Europe / Iceland / Reykjavik	genome	human	The National University Hospital of Iceland	deCODE genetics	Daniel F Gudbjartsson; Agnar Helgason; Hakon Jonsson; Olafur T Magnusson; Pall Melsted; Gudmundur L Norddahl; Jona Saemundsdottir; Asgeir Sigurdsson; Patrick Sulem; Arna B Agustsdottir; Berglind Eiriksdottir; Run Fridriksdottir; Elisabet E Gardarsdottir; Gudmundur Georgsson; Olafia S Gretarsdottir; Kjartan R Gudmundsson; Thora R Gunnarsdottir; Arnaldur Gylfason; Hilma Holm; Brynjar O Jensson; Asl…	Illumina	GISAID	N
Iceland/309/2020	ncov	EPI_ISL_417638	2020-03-18	2020-03-27	Europe / Iceland / Reykjavik	genome	human	The National University Hospital of Iceland	deCODE genetics	Daniel F Gudbjartsson; Agnar Helgason; Hakon Jonsson; Olafur T Magnusson; Pall Melsted; Gudmundur L Norddahl; Jona Saemundsdottir; Asgeir Sigurdsson; Patrick Sulem; Arna B Agustsdottir; Berglind Eiriksdottir; Run Fridriksdottir; Elisabet E Gardarsdottir; Gudmundur Georgsson; Olafia S Gretarsdottir; Kjartan R Gudmundsson; Thora R Gunnarsdottir; Arnaldur Gylfason; Hilma Holm; Brynjar O Jensson; Asl…	Illumina	GISAID	N
Iceland/169/2020	ncov	EPI_ISL_417755	2020-03-13	2020-03-27	Europe / Iceland / Reykjavik	genome	human	The National University Hospital of Iceland	deCODE genetics	Daniel F Gudbjartsson; Agnar Helgason; Hakon Jonsson; Olafur T Magnusson; Pall Melsted; Gudmundur L Norddahl; Jona Saemundsdottir; Asgeir Sigurdsson; Patrick Sulem; Arna B Agustsdottir; Berglind Eiriksdottir; Run Fridriksdottir; Elisabet E Gardarsdottir; Gudmundur Georgsson; Olafia S Gretarsdottir; Kjartan R Gudmundsson; Thora R Gunnarsdottir; Arnaldur Gylfason; Hilma Holm; Brynjar O Jensson; Asl…	Illumina	GISAID	N
Iceland/172/2020	ncov	EPI_ISL_417712	2020-03-15	2020-03-27	Europe / Iceland / Reykjavik	genome	human	The National University Hospital of Iceland	deCODE genetics	Daniel F Gudbjartsson; Agnar Helgason; Hakon Jonsson; Olafur T Magnusson; Pall Melsted; Gudmundur L Norddahl; Jona Saemundsdottir; Asgeir Sigurdsson; Patrick Sulem; Arna B Agustsdottir; Berglind Eiriksdottir; Run Fridriksdottir; Elisabet E Gardarsdottir; Gudmundur Georgsson; Olafia S Gretarsdottir; Kjartan R Gudmundsson; Thora R Gunnarsdottir; Arnaldur Gylfason; Hilma Holm; Brynjar O Jensson; Asl…	Illumina	GISAID	N
Iceland/272/2020	ncov	EPI_ISL_417600	2020-03-17	2020-03-27	Europe / Iceland / Reykjavik	genome	human	The National University Hospital of Iceland	deCODE genetics	Daniel F Gudbjartsson; Agnar Helgason; Hakon Jonsson; Olafur T Magnusson; Pall Melsted; Gudmundur L Norddahl; Jona Saemundsdottir; Asgeir Sigurdsson; Patrick Sulem; Arna B Agustsdottir; Berglind Eiriksdottir; Run Fridriksdottir; Elisabet E Gardarsdottir; Gudmundur Georgsson; Olafia S Gretarsdottir; Kjartan R Gudmundsson; Thora R Gunnarsdottir; Arnaldur Gylfason; Hilma Holm; Brynjar O Jensson; Asl…	Illumina	GISAID	N
Iceland/102/2020	ncov	EPI_ISL_417777	2020-03-10	2020-03-27	Europe / Iceland / Reykjavik	genome	human	The National University Hospital of Iceland	deCODE genetics	Daniel F Gudbjartsson; Agnar Helgason; Hakon Jonsson; Olafur T Magnusson; Pall Melsted; Gudmundur L Norddahl; Jona Saemundsdottir; Asgeir Sigurdsson; Patrick Sulem; Arna B Agustsdottir; Berglind Eiriksdottir; Run Fridriksdottir; Elisabet E Gardarsdottir; Gudmundur Georgsson; Olafia S Gretarsdottir; Kjartan R Gudmundsson; Thora R Gunnarsdottir; Arnaldur Gylfason; Hilma Holm; Brynjar O Jensson; Asl…	Illumina	GISAID	N
Iceland/137/2020	ncov	EPI_ISL_417744	2020-03-13	2020-03-27	Europe / Iceland / Reykjavik	genome	human	The National University Hospital of Iceland	deCODE genetics	Daniel F Gudbjartsson; Agnar Helgason; Hakon Jonsson; Olafur T Magnusson; Pall Melsted; Gudmundur L Norddahl; Jona Saemundsdottir; Asgeir Sigurdsson; Patrick Sulem; Arna B Agustsdottir; Berglind Eiriksdottir; Run Fridriksdottir; Elisabet E Gardarsdottir; Gudmundur Georgsson; Olafia S Gretarsdottir; Kjartan R Gudmundsson; Thora R Gunnarsdottir; Arnaldur Gylfason; Hilma Holm; Brynjar O Jensson; Asl…	Illumina	GISAID	N
Iceland/100/2020	ncov	EPI_ISL_417537	2020-03-16	2020-03-27	Europe / Iceland / Reykjavik	genome	human	deCODE genetics	deCODE genetics	Daniel F Gudbjartsson; Agnar Helgason; Hakon Jonsson; Olafur T Magnusson; Pall Melsted; Gudmundur L Norddahl; Jona Saemundsdottir; Asgeir Sigurdsson; Patrick Sulem; Arna B Agustsdottir; Berglind Eiriksdottir; Run Fridriksdottir; Elisabet E Gardarsdottir; Gudmundur Georgsson; Olafia S Gretarsdottir; Kjartan R Gudmundsson; Thora R Gunnarsdottir; Arnaldur Gylfason; Hilma Holm; Brynjar O Jensson; Asl…	Illumina	GISAID	N
Iceland/250/2020	ncov	EPI_ISL_417578	2020-03-17	2020-03-27	Europe / Iceland / Reykjavik	genome	human	The National University Hospital of Iceland	deCODE genetics	Daniel F Gudbjartsson; Agnar Helgason; Hakon Jonsson; Olafur T Magnusson; Pall Melsted; Gudmundur L Norddahl; Jona Saemundsdottir; Asgeir Sigurdsson; Patrick Sulem; Arna B Agustsdottir; Berglind Eiriksdottir; Run Fridriksdottir; Elisabet E Gardarsdottir; Gudmundur Georgsson; Olafia S Gretarsdottir; Kjartan R Gudmundsson; Thora R Gunnarsdottir; Arnaldur Gylfason; Hilma Holm; Brynjar O Jensson; Asl…	Illumina	GISAID	N
Iceland/281/2020	ncov	EPI_ISL_417609	2020-03-17	2020-03-27	Europe / Iceland / Reykjavik	genome	human	The National University Hospital of Iceland	deCODE genetics	Daniel F Gudbjartsson; Agnar Helgason; Hakon Jonsson; Olafur T Magnusson; Pall Melsted; Gudmundur L Norddahl; Jona Saemundsdottir; Asgeir Sigurdsson; Patrick Sulem; Arna B Agustsdottir; Berglind Eiriksdottir; Run Fridriksdottir; Elisabet E Gardarsdottir; Gudmundur Georgsson; Olafia S Gretarsdottir; Kjartan R Gudmundsson; Thora R Gunnarsdottir; Arnaldur Gylfason; Hilma Holm; Brynjar O Jensson; Asl…	Illumina	GISAID	N
Iceland/318/2020	ncov	EPI_ISL_417647	2020-03-18	2020-03-27	Europe / Iceland / Reykjavik	genome	human	The National University Hospital of Iceland	deCODE genetics	Daniel F Gudbjartsson; Agnar Helgason; Hakon Jonsson; Olafur T Magnusson; Pall Melsted; Gudmundur L Norddahl; Jona Saemundsdottir; Asgeir Sigurdsson; Patrick Sulem; Arna B Agustsdottir; Berglind Eiriksdottir; Run Fridriksdottir; Elisabet E Gardarsdottir; Gudmundur Georgsson; Olafia S Gretarsdottir; Kjartan R Gudmundsson; Thora R Gunnarsdottir; Arnaldur Gylfason; Hilma Holm; Brynjar O Jensson; Asl…	Illumina	GISAID	N
Canada/BC_9345042/2020	ncov	EPI_ISL_418856	2020-03-13	2020-03-31	North America / Canada / British Columbia	genome	human	BCCDC Public Health Laboratory	BCCDC Public Health Laboratory	Harrigan, Prystajecky, Krajden, Lee, Kamelian, Lapointe, Choi, Hoang, Sekirov, Levett, Tyson, Snutch, Loman, Quick, Li, Gilmour	Nanopore	GISAID	N
France/N1620/2020	ncov	EPI_ISL_414624	2020-02-26	2020-03-15	Europe / France / Normandie / Rouen	genome	human	Centre Hositalier Universitaire de Rouen Laboratoire de Virologie	National Reference Center for Viruses of Respiratory Infections, Institut Pasteur, Paris	Mélnie Albert, Marion Barbet, Sylvie Behillil, Méline Bizard, Angela Brisebarre, Flora Donati Vincent Enouf, Maud Vanpeene, Sylvie van der Werf, Jean-Christophe Plantier	Illumina	GISAID	Y
Iceland/224/2020	ncov	EPI_ISL_417839	2020-03-16	2020-03-27	Europe / Iceland / Reykjavik	genome	human	The National University Hospital of Iceland	deCODE genetics	Daniel F Gudbjartsson; Agnar Helgason; Hakon Jonsson; Olafur T Magnusson; Pall Melsted; Gudmundur L Norddahl; Jona Saemundsdottir; Asgeir Sigurdsson; Patrick Sulem; Arna B Agustsdottir; Berglind Eiriksdottir; Run Fridriksdottir; Elisabet E Gardarsdottir; Gudmundur Georgsson; Olafia S Gretarsdottir; Kjartan R Gudmundsson; Thora R Gunnarsdottir; Arnaldur Gylfason; Hilma Holm; Brynjar O Jensson; Asl…	Illumina	GISAID	N
Iceland/237/2020	ncov	EPI_ISL_417565	2020-03-17	2020-03-27	Europe / Iceland / Reykjavik	genome	human	The National University Hospital of Iceland	deCODE genetics	Daniel F Gudbjartsson; Agnar Helgason; Hakon Jonsson; Olafur T Magnusson; Pall Melsted; Gudmundur L Norddahl; Jona Saemundsdottir; Asgeir Sigurdsson; Patrick Sulem; Arna B Agustsdottir; Berglind Eiriksdottir; Run Fridriksdottir; Elisabet E Gardarsdottir; Gudmundur Georgsson; Olafia S Gretarsdottir; Kjartan R Gudmundsson; Thora R Gunnarsdottir; Arnaldur Gylfason; Hilma Holm; Brynjar O Jensson; Asl…	Illumina	GISAID	N
Iceland/308/2020	ncov	EPI_ISL_417637	2020-03-18	2020-03-27	Europe / Iceland / Reykjavik	genome	human	The National University Hospital of Iceland	deCODE genetics	Daniel F Gudbjartsson; Agnar Helgason; Hakon Jonsson; Olafur T Magnusson; Pall Melsted; Gudmundur L Norddahl; Jona Saemundsdottir; Asgeir Sigurdsson; Patrick Sulem; Arna B Agustsdottir; Berglind Eiriksdottir; Run Fridriksdottir; Elisabet E Gardarsdottir; Gudmundur Georgsson; Olafia S Gretarsdottir; Kjartan R Gudmundsson; Thora R Gunnarsdottir; Arnaldur Gylfason; Hilma Holm; Brynjar O Jensson; Asl…	Illumina	GISAID	N
Iceland/317/2020	ncov	EPI_ISL_417646	2020-03-18	2020-03-27	Europe / Iceland / Reykjavik	genome	human	The National University Hospital of Iceland	deCODE genetics	Daniel F Gudbjartsson; Agnar Helgason; Hakon Jonsson; Olafur T Magnusson; Pall Melsted; Gudmundur L Norddahl; Jona Saemundsdottir; Asgeir Sigurdsson; Patrick Sulem; Arna B Agustsdottir; Berglind Eiriksdottir; Run Fridriksdottir; Elisabet E Gardarsdottir; Gudmundur Georgsson; Olafia S Gretarsdottir; Kjartan R Gudmundsson; Thora R Gunnarsdottir; Arnaldur Gylfason; Hilma Holm; Brynjar O Jensson; Asl…	Illumina	GISAID	N
Iceland/322/2020	ncov	EPI_ISL_417651	2020-03-18	2020-03-27	Europe / Iceland / Reykjavik	genome	human	The National University Hospital of Iceland	deCODE genetics	Daniel F Gudbjartsson; Agnar Helgason; Hakon Jonsson; Olafur T Magnusson; Pall Melsted; Gudmundur L Norddahl; Jona Saemundsdottir; Asgeir Sigurdsson; Patrick Sulem; Arna B Agustsdottir; Berglind Eiriksdottir; Run Fridriksdottir; Elisabet E Gardarsdottir; Gudmundur Georgsson; Olafia S Gretarsdottir; Kjartan R Gudmundsson; Thora R Gunnarsdottir; Arnaldur Gylfason; Hilma Holm; Brynjar O Jensson; Asl…	Illumina	GISAID	N
Iceland/93/2020	ncov	EPI_ISL_417730	2020-03-10	2020-03-27	Europe / Iceland / Reykjavik	genome	human	The National University Hospital of Iceland	deCODE genetics	Daniel F Gudbjartsson; Agnar Helgason; Hakon Jonsson; Olafur T Magnusson; Pall Melsted; Gudmundur L Norddahl; Jona Saemundsdottir; Asgeir Sigurdsson; Patrick Sulem; Arna B Agustsdottir; Berglind Eiriksdottir; Run Fridriksdottir; Elisabet E Gardarsdottir; Gudmundur Georgsson; Olafia S Gretarsdottir; Kjartan R Gudmundsson; Thora R Gunnarsdottir; Arnaldur Gylfason; Hilma Holm; Brynjar O Jensson; Asl…	Illumina	GISAID	N
Wales/PHW12/2020	ncov	EPI_ISL_415536	2020-03-10	2020-03-17	Europe / United Kingdom / Wales	genome	human	Wales Specialist Virology Centre	Public Health Wales Microbiology Cardiff	Catherine Moore, Joanne Watkins, Sally Corden, Tom Connor	?	GISAID	N
Wales/PHW21/2020	ncov	EPI_ISL_416026	2020-03-11	2020-03-19	Europe / United Kingdom / Wales	genome	human	Wales Specialist Virology Centre	Public Health Wales Microbiology Cardiff	Catherine Moore, Joanne Watkins, Sally Corden, Tom Connor	?	GISAID	N
Wales/PHW10/2020	ncov	EPI_ISL_415453	2020-03-10	2020-03-17	Europe / United Kingdom / Wales / Cardiff	genome	human	Wales Specialist Virology Centre	Public Health Wales Microbiology Cardiff	Catherine Moore, Joanne Watkins, Sally Corden, Tom Connor	?	GISAID	N
Belgium/NKR-030645/2020	ncov	EPI_ISL_418795	2020-03-06	2020-03-31	Europe / Belgium / Ganshoren	genome	human	KU Leuven, Clinical and Epidemiological Virology	KU Leuven, Clinical and Epidemiological Virology	Bert Vanmechelen, Joan Marti-Carreras, Tony Wawina, Piet Maes	Nanopore	GISAID	N
Belgium/ULG-7134/2020	ncov	EPI_ISL_418628	2020-03-16	2020-03-30	Europe / Belgium / Liège	genome	human	Department of Clinical Microbiology	GIGA Medical Genomics	Keith Durkin, Maria Artesi, Sébastien Bontems, Raphaël Boreux, Cécile Meex, Pierrette Melin, Marie-Pierre Hayette, Vincent Bours.	Nanopore	GISAID	N
Belgium/ULG-7500/2020	ncov	EPI_ISL_418632	2020-03-16	2020-03-30	Europe / Belgium / Liège	genome	human	Department of Clinical Microbiology	GIGA Medical Genomics	Keith Durkin, Maria Artesi, Sébastien Bontems, Raphaël Boreux, Cécile Meex, Pierrette Melin, Marie-Pierre Hayette, Vincent Bours.	Nanopore	GISAID	N
Switzerland/42175075/2020	ncov	EPI_ISL_418278	2020-03-03	2020-03-30	Europe / Switzerland / Basel	genome	human	University Hospital Basel, Clinical Virology	University Hospital Basel, Clinical Bacteriology	Hirsch, H., Leuzinger, K., Seth-Smith, H., Mari, A., Roloff, T., Egli, A.	Nanopore	GISAID	N
Switzerland/42176560/2020	ncov	EPI_ISL_418283	2020-03-04	2020-03-30	Europe / Switzerland / Basel	genome	human	University Hospital Basel, Clinical Virology	University Hospital Basel, Clinical Bacteriology	Hirsch, H., Leuzinger, K., Seth-Smith, H., Mari, A., Roloff, T., Egli, A.	Nanopore	GISAID	N
Switzerland/42176771/2020	ncov	EPI_ISL_418285	2020-03-04	2020-03-30	Europe / Switzerland / Basel	genome	human	University Hospital Basel, Clinical Virology	University Hospital Basel, Clinical Bacteriology	Hirsch, H., Leuzinger, K., Seth-Smith, H., Mari, A., Roloff, T., Egli, A.	Nanopore	GISAID	N
Switzerland/42177434/2020	ncov	EPI_ISL_418435	2020-03-05	2020-03-30	Europe / Switzerland / Basel	genome	human	University Hospital Basel, Clinical Virology	University Hospital Basel, Clinical Bacteriology	Hirsch, H., Leuzinger, K., Seth-Smith, H., Mari, A., Roloff, T., Egli, A.	Nanopore	GISAID	N
Belgium/ULG-9619/2020	ncov	EPI_ISL_418649	2020-03-22	2020-03-30	Europe / Belgium / Liège	genome	human	Department of Clinical Microbiology	GIGA Medical Genomics	Keith Durkin, Maria Artesi, Sébastien Bontems, Raphaël Boreux, Cécile Meex, Pierrette Melin, Marie-Pierre Hayette, Vincent Bours.	Nanopore	GISAID	N
France/ARA10257/2020	ncov	EPI_ISL_418427	2020-03-17	2020-03-30	Europe / France / ARA / Saint-Priest	genome	human	Hopital Privé de l'Est Lyonnais	CNR Virus des Infections Respiratoires - France SUD	Antonin Bal, Gregory Destras, Gwendolyne Burfin, Solenne Brun, Carine Moustaud, Raphaelle Lamy, Alexandre Gaymard, Maude Bouscambert-Duchamp, Florence Morfin-Sherpa, Martine Valette, Bruno Lina, Laurence Josset	Illumina	GISAID	N
Switzerland/42176229/2020	ncov	EPI_ISL_418282	2020-03-04	2020-03-30	Europe / Switzerland / Basel	genome	human	University Hospital Basel, Clinical Virology	University Hospital Basel, Clinical Bacteriology	Hirsch, H., Leuzinger, K., Seth-Smith, H., Mari, A., Roloff, T., Egli, A.	?	GISAID	N
Switzerland/42177236/2020	ncov	EPI_ISL_418433	2020-03-05	2020-03-30	Europe / Switzerland / Basel	genome	human	University Hospital Basel, Clinical Virology	University Hospital Basel, Clinical Bacteriology	Hirsch, H., Leuzinger, K., Seth-Smith, H., Mari, A., Roloff, T., Egli, A.	Nanopore	GISAID	N
Switzerland/42177430/2020	ncov	EPI_ISL_418434	2020-03-05	2020-03-30	Europe / Switzerland / Basel	genome	human	University Hospital Basel, Clinical Virology	University Hospital Basel, Clinical Bacteriology	Hirsch, H., Leuzinger, K., Seth-Smith, H., Mari, A., Roloff, T., Egli, A.	Nanopore	GISAID	N
Switzerland/42177472/2020	ncov	EPI_ISL_418436	2020-03-05	2020-03-30	Europe / Switzerland / Basel	genome	human	University Hospital Basel, Clinical Virology	University Hospital Basel, Clinical Virology	Hirsch, H., Leuzinger, K., Seth-Smith, H., Mari, A., Roloff, T., Egli, A.	Nanopore	GISAID	N
Switzerland/42178712/2020	ncov	EPI_ISL_418437	2020-03-06	2020-03-30	Europe / Switzerland / Basel	genome	human	University Hospital Basel, Clinical Virology	University Hospital Basel, Clinical Bacteriology	Hirsch, H., Leuzinger, K., Seth-Smith, H., Mari, A., Roloff, T., Egli, A.	Nanopore	GISAID	N
Switzerland/BE2536/2020	ncov	EPI_ISL_415704	2020-03-04	2020-03-19	Europe / Switzerland	genome	human	Hôpitaux universitaires de Genève Laboratoire de Virologie	Hôpitaux universitaires de Genève Laboratoire de Virologie	Laubscher F.	NA	GISAID	N
Switzerland/GE06207/2020	ncov	EPI_ISL_415706	2020-03-06	2020-03-19	Europe / Switzerland	genome	human	Hôpitaux universitaires de Genève Laboratoire de Virologie	Hôpitaux universitaires de Genève Laboratoire de Virologie	Laubscher F.	NA	GISAID	N
Switzerland/GE4135/2020	ncov	EPI_ISL_415705	2020-03-06	2020-03-19	Europe / Switzerland	genome	human	Hôpitaux universitaires de Genève Laboratoire de Virologie	Hôpitaux universitaires de Genève Laboratoire de Virologie	Laubscher F.	NA	GISAID	N
Switzerland/GE6679/2020	ncov	EPI_ISL_415707	2020-03-08	2020-03-19	Europe / Switzerland	genome	human	Hôpitaux universitaires de Genève Laboratoire de Virologie	Hôpitaux universitaires de Genève Laboratoire de Virologie	Laubscher F.	NA	GISAID	N
Belgium/ULG-9725/2020	ncov	EPI_ISL_418659	2020-03-22	2020-03-30	Europe / Belgium / Liège	genome	human	Department of Clinical Microbiology	GIGA Medical Genomics	Keith Durkin, Maria Artesi, Sébastien Bontems, Raphaël Boreux, Cécile Meex, Pierrette Melin, Marie-Pierre Hayette, Vincent Bours.	Nanopore	GISAID	N
France/IDF2684/2020	ncov	EPI_ISL_418240	2020-03-16	2020-03-29	Europe / France / Ile de France / Longjumeau	genome	human	LABM GH nord Essonne	National Reference Center for Viruses of Respiratory Infections, Institut Pasteur, Paris	Mélanie Albert, Marion Barbet, Sylvie Behillil, Méline Bizard, Angela Brisebarre, Flora Donati, Etienne Simon-Lorière, Vincent Enouf, Maud Vanpeene, Sylvie van der Werf, Christine Lambert	Illumina	GISAID	N
Belgium/ULG-8810/2020	ncov	EPI_ISL_418642	2020-03-19	2020-03-30	Europe / Belgium / Liège	genome	human	Department of Clinical Microbiology	GIGA Medical Genomics	Keith Durkin, Maria Artesi, Sébastien Bontems, Raphaël Boreux, Cécile Meex, Pierrette Melin, Marie-Pierre Hayette, Vincent Bours.	Nanopore	GISAID	N
Congo/82/2020	ncov	EPI_ISL_417946	2020-03-18	2020-03-27	Africa / Democratic Republic of the Congo / Kinshasa	genome	human	Viral Respiratory Lab, National Institute for Biomedical Research (INRB)	Pathogen Sequencing Lab, National Institute for Biomedical Research (INRB)	Placide Mbala-Kingebeni, Edith Nkwembe, Eddy Kinganda-Lusamaki, Amuri Aziza, Catherine Pratt, Matthias Pauthner, Josh Quick, Allison Black, James Hadfield, Trevor Bedford, Ian Goodfellow, Nick Loman, Kristian Andersen, Michael Wiley, Steve Ahuka-Mundeke, Jean-Jacques Muyembe Tamfum	Illumina	GISAID	N
France/HF2196/2020	ncov	EPI_ISL_416493	2020-03-08	2020-03-22	Europe / France / Hauts de France / Château-Thierry	genome	human	CH Jean de Navarre Laboratoire de Biologie	National Reference Center for Viruses of Respiratory Infections, Institut Pasteur, Paris	Mélnie Albert, Marion Barbet, Sylvie Behillil, Méline Bizard, Angela Brisebarre, Flora Donati, Etienne Simon-Lorière, Vincent Enouf, Maud Vanpeene, Sylvie van der Werf	Illumina	GISAID	N
France/ARA10184/2020	ncov	EPI_ISL_418422	2020-03-17	2020-03-30	Europe / France / ARA / Lyon	genome	human	Institut des Agents Infectieux (IAI), Hospices Civils de Lyon	CNR Virus des Infections Respiratoires - France SUD	Antonin Bal, Gregory Destras, Gwendolyne Burfin, Solenne Brun, Carine Moustaud, Raphaelle Lamy, Alexandre Gaymard, Maude Bouscambert-Duchamp, Florence Morfin-Sherpa, Martine Valette, Bruno Lina, Laurence Josset	Illumina	GISAID	N
France/Lyon_06056/2020	ncov	EPI_ISL_417334	2020-03-04	2020-03-25	Europe / France / ARA	genome	human	Institut des Agents Infectieux (IAI), Hospices Civils de Lyon	CNR Virus des Infections Respiratoires - France SUD	Antonin Bal, Gregory Destras, Gwendolyne Burfin, Solenne Brun, Carine Moustaud, Raphaelle Lamy, Alexandre Gaymard, Maude Bouscambert-Duchamp, Florence Morfin-Sherpa, Martine Valette, Laurence Josset, Bruno Lina	Illumina	GISAID	N
France/Lyon_06487/2020	ncov	EPI_ISL_416754	2020-03-06	2020-03-23	Europe / France / ARA	genome	human	Institut des Agents Infectieux (IAI) Hospices Civils de Lyon	CNR Virus des Infections Respiratoires - France SUD	Bal, Antonin; Destras, Gregory; Gaymard, Alexandre; Bouscambert-Duchamp, Maude; Cheynet, Valérie; Brengel-Pesce, Karen; Morfin-Sherpa, Florence; Valette, Martine; Josset, Laurence; Lina, Bruno.	Illumina	GISAID	N
France/Lyon_487/2020	ncov	EPI_ISL_416747	2020-03-04	2020-03-23	Europe / France / ARA	genome	human	Institut des Agents Infectieux (IAI) Hospices Civils de Lyon	CNR Virus des Infections Respiratoires - France SUD	Bal, Antonin; Destras, Gregory; Gaymard, Alexandre; Bouscambert-Duchamp, Maude; Cheynet, Valérie; Brengel-Pesce, Karen; Morfin-Sherpa, Florence; Valette, Martine; Josset, Laurence; Lina, Bruno.	Illumina	GISAID	N
France/BFC2147/2020	ncov	EPI_ISL_415652	2020-03-05	2020-03-18	Europe / France / Bourgogne-France-Comté / Thise	genome	human	unknown	National Reference Center for Viruses of Respiratory Infections, Institut Pasteur, Paris	Mélnie Albert, Marion Barbet, Sylvie Behillil, Méline Bizard, Angela Brisebarre, Flora Donati Vincent Enouf, Maud Vanpeene, Sylvie van der Werf	Illumina	GISAID	N
France/IDF2278/2020	ncov	EPI_ISL_416499	2020-03-11	2020-03-22	Europe / France / Ile de France / Longjumeau	genome	human	LABM GH nord Essonne	National Reference Center for Viruses of Respiratory Infections, Institut Pasteur, Paris	Mélnie Albert, Marion Barbet, Sylvie Behillil, Méline Bizard, Angela Brisebarre, Flora Donati, Etienne Simon-Lorière, Vincent Enouf, Maud Vanpeene, Sylvie van der Werf	Illumina	GISAID	N
France/HF1870/2020	ncov	EPI_ISL_414629	2020-03-03	2020-03-15	Europe / France / Hauts de France / Compiègne	genome	human	Centre Hospitalier Compiègne Laboratoire de Biologie	National Reference Center for Viruses of Respiratory Infections, Institut Pasteur, Paris	Mélnie Albert, Marion Barbet, Sylvie Behillil, Méline Bizard, Angela Brisebarre, Flora Donati Vincent Enouf, Maud Vanpeene, Sylvie van der Werf, Raulin Olivia	Illumina	GISAID	Y
France/IDF2279/2020	ncov	EPI_ISL_416500	2020-03-11	2020-03-22	Europe / France / Ile de France / Longjumeau	genome	human	LABM GH nord Essonne	National Reference Center for Viruses of Respiratory Infections, Institut Pasteur, Paris	Mélnie Albert, Marion Barbet, Sylvie Behillil, Méline Bizard, Angela Brisebarre, Flora Donati, Etienne Simon-Lorière, Vincent Enouf, Maud Vanpeene, Sylvie van der Werf	Illumina	GISAID	N
France/IDF2420/2020	ncov	EPI_ISL_418230	2020-03-13	2020-03-29	Europe / France / Ile de France / Paris	genome	human	Clinique AVERAY LA BROUSTE, Med. Polyvalente	National Reference Center for Viruses of Respiratory Infections, Institut Pasteur, Paris	Mélanie Albert, Marion Barbet, Sylvie Behillil, Méline Bizard, Angela Brisebarre, Flora Donati, Etienne Simon-Lorière, Vincent Enouf, Maud Vanpeene, Sylvie van der Werf, Elsa Ngwem	Illumina	GISAID	N
Iceland/133/2020	ncov	EPI_ISL_417788	2020-03-12	2020-03-27	Europe / Iceland / Reykjavik	genome	human	The National University Hospital of Iceland	deCODE genetics	Daniel F Gudbjartsson; Agnar Helgason; Hakon Jonsson; Olafur T Magnusson; Pall Melsted; Gudmundur L Norddahl; Jona Saemundsdottir; Asgeir Sigurdsson; Patrick Sulem; Arna B Agustsdottir; Berglind Eiriksdottir; Run Fridriksdottir; Elisabet E Gardarsdottir; Gudmundur Georgsson; Olafia S Gretarsdottir; Kjartan R Gudmundsson; Thora R Gunnarsdottir; Arnaldur Gylfason; Hilma Holm; Brynjar O Jensson; Asl…	Illumina	GISAID	N
Iceland/155/2020	ncov	EPI_ISL_417737	2020-03-15	2020-03-27	Europe / Iceland / Reykjavik	genome	human	The National University Hospital of Iceland	deCODE genetics	Daniel F Gudbjartsson; Agnar Helgason; Hakon Jonsson; Olafur T Magnusson; Pall Melsted; Gudmundur L Norddahl; Jona Saemundsdottir; Asgeir Sigurdsson; Patrick Sulem; Arna B Agustsdottir; Berglind Eiriksdottir; Run Fridriksdottir; Elisabet E Gardarsdottir; Gudmundur Georgsson; Olafia S Gretarsdottir; Kjartan R Gudmundsson; Thora R Gunnarsdottir; Arnaldur Gylfason; Hilma Holm; Brynjar O Jensson; Asl…	Illumina	GISAID	N
Iceland/192/2020	ncov	EPI_ISL_417819	2020-03-15	2020-03-27	Europe / Iceland / Reykjavik	genome	human	The National University Hospital of Iceland	deCODE genetics	Daniel F Gudbjartsson; Agnar Helgason; Hakon Jonsson; Olafur T Magnusson; Pall Melsted; Gudmundur L Norddahl; Jona Saemundsdottir; Asgeir Sigurdsson; Patrick Sulem; Arna B Agustsdottir; Berglind Eiriksdottir; Run Fridriksdottir; Elisabet E Gardarsdottir; Gudmundur Georgsson; Olafia S Gretarsdottir; Kjartan R Gudmundsson; Thora R Gunnarsdottir; Arnaldur Gylfason; Hilma Holm; Brynjar O Jensson; Asl…	Illumina	GISAID	N
Iceland/295/2020	ncov	EPI_ISL_417624	2020-03-18	2020-03-27	Europe / Iceland / Reykjavik	genome	human	The National University Hospital of Iceland	deCODE genetics	Daniel F Gudbjartsson; Agnar Helgason; Hakon Jonsson; Olafur T Magnusson; Pall Melsted; Gudmundur L Norddahl; Jona Saemundsdottir; Asgeir Sigurdsson; Patrick Sulem; Arna B Agustsdottir; Berglind Eiriksdottir; Run Fridriksdottir; Elisabet E Gardarsdottir; Gudmundur Georgsson; Olafia S Gretarsdottir; Kjartan R Gudmundsson; Thora R Gunnarsdottir; Arnaldur Gylfason; Hilma Holm; Brynjar O Jensson; Asl…	Illumina	GISAID	N
France/ARA09451/2020	ncov	EPI_ISL_418415	2020-03-15	2020-03-30	Europe / France / ARA / Valence	genome	human	Centre Hospitalier de Valence	CNR Virus des Infections Respiratoires - France SUD	Antonin Bal, Gregory Destras, Gwendolyne Burfin, Solenne Brun, Carine Moustaud, Raphaelle Lamy, Alexandre Gaymard, Maude Bouscambert-Duchamp, Florence Morfin-Sherpa, Martine Valette, Bruno Lina, Laurence Josset	Illumina	GISAID	N
France/Valence_532/2020	ncov	EPI_ISL_416749	2020-03-04	2020-03-23	Europe / France / ARA	genome	human	Centre Hospitalier de Valence	CNR Virus des Infections Respiratoires - France SUD	Bal, Antonin; Destras, Gregory; Gaymard, Alexandre; Bouscambert-Duchamp, Maude; Cheynet, Valérie; Brengel-Pesce, Karen; Morfin-Sherpa, Florence; Valette, Martine; Josset, Laurence; Lina, Bruno.	Illumina	GISAID	N
Luxembourg/LNS9371718/2020	ncov	EPI_ISL_417526	2020-03-18	2020-03-27	Europe / Luxembourg	genome	human	Laboratoire Nationale de Santé, Microbiology, Virology	Laboratoire Nationale de Santé, Microbiology, Epidemiology and Microbial Genomics	Anke Wienecke-Baldacchino, Ardashel Latsuzbaia, Jessica Tapp, Catherine Ragimbeau, Guillaume Fournier, Tamir Abdelrahman, Trung Nguyen Nguyen, Joel Mossong	Illumina	GISAID	N
Belgium/ULG-7729/2020	ncov	EPI_ISL_418630	2020-03-17	2020-03-30	Europe / Belgium / Liège	genome	human	Department of Clinical Microbiology	GIGA Medical Genomics	Keith Durkin, Maria Artesi, Sébastien Bontems, Raphaël Boreux, Cécile Meex, Pierrette Melin, Marie-Pierre Hayette, Vincent Bours.	Nanopore	GISAID	N
Belgium/ULG-9715/2020	ncov	EPI_ISL_418656	2020-03-22	2020-03-30	Europe / Belgium / Liège	genome	human	Department of Clinical Microbiology	GIGA Medical Genomics	Keith Durkin, Maria Artesi, Sébastien Bontems, Raphaël Boreux, Cécile Meex, Pierrette Melin, Marie-Pierre Hayette, Vincent Bours.	Nanopore	GISAID	N
Belgium/ULG-9617/2020	ncov	EPI_ISL_418647	2020-03-22	2020-03-30	Europe / Belgium / Liège	genome	human	Department of Clinical Microbiology	GIGA Medical Genomics	Keith Durkin, Maria Artesi, Sébastien Bontems, Raphaël Boreux, Cécile Meex, Pierrette Melin, Marie-Pierre Hayette, Vincent Bours.	Nanopore	GISAID	N
Belgium/ULG-9618/2020	ncov	EPI_ISL_418648	2020-03-22	2020-03-30	Europe / Belgium / Liège	genome	human	Department of Clinical Microbiology	GIGA Medical Genomics	Keith Durkin, Maria Artesi, Sébastien Bontems, Raphaël Boreux, Cécile Meex, Pierrette Melin, Marie-Pierre Hayette, Vincent Bours.	Nanopore	GISAID	N
Belgium/ULG-9647/2020	ncov	EPI_ISL_418653	2020-03-22	2020-03-30	Europe / Belgium / Liège	genome	human	Department of Clinical Microbiology	GIGA Medical Genomics	Keith Durkin, Maria Artesi, Sébastien Bontems, Raphaël Boreux, Cécile Meex, Pierrette Melin, Marie-Pierre Hayette, Vincent Bours.	Nanopore	GISAID	N
Canada/NB_6/2020	ncov	EPI_ISL_418811	2020-03-12	2020-03-31	North America / Canada / NB	genome	human	Dr. Georges-L.-Dumont University Hospital Centre	National Microbiology Laboratory	Anna Majer, Shari Tyson, Grace Seo, Philip Mabon, Natalie Knox, Morag Graham, Richard Garceau, Guillaume Desnoyers, Nathalie Bastien, Yan Li, Matthew Gilmour, Timothy Booth	Nanopore	GISAID	Y
France/ARA10163/2020	ncov	EPI_ISL_418418	2020-03-16	2020-03-30	Europe / France / ARA / Lyon	genome	human	Centre Hospitalier Saint Joseph Saint Luc	CNR Virus des Infections Respiratoires - France SUD	Antonin Bal, Gregory Destras, Gwendolyne Burfin, Solenne Brun, Carine Moustaud, Raphaelle Lamy, Alexandre Gaymard, Maude Bouscambert-Duchamp, Florence Morfin-Sherpa, Martine Valette, Bruno Lina, Laurence Josset	Illumina	GISAID	N
France/CVL2000/2020	ncov	EPI_ISL_418222	2020-03-04	2020-03-29	Europe / France / Centre-Val de Loire / Tours	genome	human	CHRU Bretonneau - Serv. Bacterio-Virol.	National Reference Center for Viruses of Respiratory Infections, Institut Pasteur, Paris	Mélanie Albert, Marion Barbet, Sylvie Behillil, Méline Bizard, Angela Brisebarre, Flora Donati, Fabiana Gambaro, Etienne Simon-Lorière, Vincent Enouf, Maud Vanpeene, Sylvie van der Werf, Julien Marlet	Illumina	GISAID	N
Belgium/ULG-9739/2020	ncov	EPI_ISL_418663	2020-03-22	2020-03-30	Europe / Belgium / Liège	genome	human	Department of Clinical Microbiology	GIGA Medical Genomics	Keith Durkin, Maria Artesi, Sébastien Bontems, Raphaël Boreux, Cécile Meex, Pierrette Melin, Marie-Pierre Hayette, Vincent Bours.	Nanopore	GISAID	N
France/BFC2094/2020	ncov	EPI_ISL_415651	2020-03-05	2020-03-18	Europe / France / Bourgogne-France-Comté / Montreux-Chateau	genome	human	Unknown	National Reference Center for Viruses of Respiratory Infections, Institut Pasteur, Paris	Mélnie Albert, Marion Barbet, Sylvie Behillil, Méline Bizard, Angela Brisebarre, Flora Donati Vincent Enouf, Maud Vanpeene, Sylvie van der Werf	Illumina	GISAID	N
Belgium/ULG-9738/2020	ncov	EPI_ISL_418662	2020-03-22	2020-03-30	Europe / Belgium / Liège	genome	human	Department of Clinical Microbiology	GIGA Medical Genomics	Keith Durkin, Maria Artesi, Sébastien Bontems, Raphaël Boreux, Cécile Meex, Pierrette Melin, Marie-Pierre Hayette, Vincent Bours.	Nanopore	GISAID	N
France/IDF2534/2020	ncov	EPI_ISL_418234	2020-03-14	2020-03-29	Europe / France / Ile de France / Longjumeau	genome	human	LABM GH nord Essonne	National Reference Center for Viruses of Respiratory Infections, Institut Pasteur, Paris	Mélanie Albert, Marion Barbet, Sylvie Behillil, Méline Bizard, Angela Brisebarre, Flora Donati, Etienne Simon-Lorière, Vincent Enouf, Maud Vanpeene, Sylvie van der Werf, Christine Lambert	Illumina	GISAID	N
Iceland/232/2020	ncov	EPI_ISL_417560	2020-03-17	2020-03-27	Europe / Iceland / Reykjavik	genome	human	The National University Hospital of Iceland	deCODE genetics	Daniel F Gudbjartsson; Agnar Helgason; Hakon Jonsson; Olafur T Magnusson; Pall Melsted; Gudmundur L Norddahl; Jona Saemundsdottir; Asgeir Sigurdsson; Patrick Sulem; Arna B Agustsdottir; Berglind Eiriksdottir; Run Fridriksdottir; Elisabet E Gardarsdottir; Gudmundur Georgsson; Olafia S Gretarsdottir; Kjartan R Gudmundsson; Thora R Gunnarsdottir; Arnaldur Gylfason; Hilma Holm; Brynjar O Jensson; Asl…	Illumina	GISAID	N
Iceland/323/2020	ncov	EPI_ISL_417652	2020-03-18	2020-03-27	Europe / Iceland / Reykjavik	genome	human	The National University Hospital of Iceland	deCODE genetics	Daniel F Gudbjartsson; Agnar Helgason; Hakon Jonsson; Olafur T Magnusson; Pall Melsted; Gudmundur L Norddahl; Jona Saemundsdottir; Asgeir Sigurdsson; Patrick Sulem; Arna B Agustsdottir; Berglind Eiriksdottir; Run Fridriksdottir; Elisabet E Gardarsdottir; Gudmundur Georgsson; Olafia S Gretarsdottir; Kjartan R Gudmundsson; Thora R Gunnarsdottir; Arnaldur Gylfason; Hilma Holm; Brynjar O Jensson; Asl…	Illumina	GISAID	N
Iceland/7/2020	ncov	EPI_ISL_417740	2020-03-15	2020-03-27	Europe / Iceland / Reykjavik	genome	human	The National University Hospital of Iceland	deCODE genetics	Daniel F Gudbjartsson; Agnar Helgason; Hakon Jonsson; Olafur T Magnusson; Pall Melsted; Gudmundur L Norddahl; Jona Saemundsdottir; Asgeir Sigurdsson; Patrick Sulem; Arna B Agustsdottir; Berglind Eiriksdottir; Run Fridriksdottir; Elisabet E Gardarsdottir; Gudmundur Georgsson; Olafia S Gretarsdottir; Kjartan R Gudmundsson; Thora R Gunnarsdottir; Arnaldur Gylfason; Hilma Holm; Brynjar O Jensson; Asl…	Illumina	GISAID	N
Hungary/2/2020	ncov	EPI_ISL_418183	2020-03-17	2020-03-28	Europe / Hungary / Baranya	genome	human	Virological Research Group, Szentágothai Research Centre	Bioinformatics Research Group, Szentágothai Research Centre	Péter Urbán, Endre Gábor Tóth, Gábor Kemenesi, Róbert Herczeg, Attila Gyenesei, Ferenc Jakab	Sanger&Nanopore	GISAID	N
Spain/Madrid_H3_10/2020	ncov	EPI_ISL_417954	2020-03-12	2020-03-27	Europe / Spain / Madrid	genome	human	Hospital Universitario 12 de Octubre	Hospital Universitario La Paz	Elias Dahdouh, Sara González, Fernando Lázaro, Esther Viedma, Natalia Stella, Julio García, Juan Carlos Galán, Rafael Cantón, Mª Dolores Folgueira, Rafael Delgado, Jesús Mingorance	Ion Torrent	GISAID	N
England/20102000506/2020	ncov	EPI_ISL_415147	2020-03-01	2020-03-16	Europe / United Kingdom / England	genome	human	Respiratory Virus Unit, Microbiology Services Colindale, Public Health England	Respiratory Virus Unit, Microbiology Services Colindale, Public Health England	Monica Galiano, Shahjahan Miah, Angie Lackenby, Omolola Akinbami, Tiina Talts, Leena Bhaw, Richard Myers, Steven Platt, Kirstin Edwards, Jonathan Hubb, Joanna Ellis, Maria Zambon	Illumina	GISAID	N
Iceland/103/2020	ncov	EPI_ISL_417698	2020-03-10	2020-03-27	Europe / Iceland / Reykjavik	genome	human	The National University Hospital of Iceland	deCODE genetics	Daniel F Gudbjartsson; Agnar Helgason; Hakon Jonsson; Olafur T Magnusson; Pall Melsted; Gudmundur L Norddahl; Jona Saemundsdottir; Asgeir Sigurdsson; Patrick Sulem; Arna B Agustsdottir; Berglind Eiriksdottir; Run Fridriksdottir; Elisabet E Gardarsdottir; Gudmundur Georgsson; Olafia S Gretarsdottir; Kjartan R Gudmundsson; Thora R Gunnarsdottir; Arnaldur Gylfason; Hilma Holm; Brynjar O Jensson; Asl…	Illumina	GISAID	N
Iceland/14/2020	ncov	EPI_ISL_417736	2020-03-01	2020-03-27	Europe / Iceland / Reykjavik	genome	human	The National University Hospital of Iceland	deCODE genetics	Daniel F Gudbjartsson; Agnar Helgason; Hakon Jonsson; Olafur T Magnusson; Pall Melsted; Gudmundur L Norddahl; Jona Saemundsdottir; Asgeir Sigurdsson; Patrick Sulem; Arna B Agustsdottir; Berglind Eiriksdottir; Run Fridriksdottir; Elisabet E Gardarsdottir; Gudmundur Georgsson; Olafia S Gretarsdottir; Kjartan R Gudmundsson; Thora R Gunnarsdottir; Arnaldur Gylfason; Hilma Holm; Brynjar O Jensson; Asl…	Illumina	GISAID	N
Iceland/69/2020	ncov	EPI_ISL_417749	2020-03-08	2020-03-27	Europe / Iceland / Reykjavik	genome	human	The National University Hospital of Iceland	deCODE genetics	Daniel F Gudbjartsson; Agnar Helgason; Hakon Jonsson; Olafur T Magnusson; Pall Melsted; Gudmundur L Norddahl; Jona Saemundsdottir; Asgeir Sigurdsson; Patrick Sulem; Arna B Agustsdottir; Berglind Eiriksdottir; Run Fridriksdottir; Elisabet E Gardarsdottir; Gudmundur Georgsson; Olafia S Gretarsdottir; Kjartan R Gudmundsson; Thora R Gunnarsdottir; Arnaldur Gylfason; Hilma Holm; Brynjar O Jensson; Asl…	Illumina	GISAID	N
Iceland/20/2020	ncov	EPI_ISL_417695	2020-03-02	2020-03-27	Europe / Iceland / Reykjavik	genome	human	The National University Hospital of Iceland	deCODE genetics	Daniel F Gudbjartsson; Agnar Helgason; Hakon Jonsson; Olafur T Magnusson; Pall Melsted; Gudmundur L Norddahl; Jona Saemundsdottir; Asgeir Sigurdsson; Patrick Sulem; Arna B Agustsdottir; Berglind Eiriksdottir; Run Fridriksdottir; Elisabet E Gardarsdottir; Gudmundur Georgsson; Olafia S Gretarsdottir; Kjartan R Gudmundsson; Thora R Gunnarsdottir; Arnaldur Gylfason; Hilma Holm; Brynjar O Jensson; Asl…	Illumina	GISAID	N
England/20102098802/2020	ncov	EPI_ISL_417217	2020-03-01	2020-03-25	Europe / United Kingdom / England	genome	human	Respiratory Virus Unit, Microbiology Services Colindale, Public Health England	Respiratory Virus Unit, Microbiology Services Colindale, Public Health England	Monica Galiano, Shahjahan Miah, Angie Lackenby, Omolola Akinbami, Tiina Talts, Leena Bhaw, Richard Myers, Steven Platt, Kirstin Edwards, Jonathan Hubb, Joanna Ellis, Maria Zambon	Illumina	GISAID	N
England/20108007402/2020	ncov	EPI_ISL_417257	2020-03-03	2020-03-25	Europe / United Kingdom / England	genome	human	Respiratory Virus Unit, Microbiology Services Colindale, Public Health England	Respiratory Virus Unit, Microbiology Services Colindale, Public Health England	Monica Galiano, Shahjahan Miah, Angie Lackenby, Omolola Akinbami, Tiina Talts, Leena Bhaw, Richard Myers, Steven Platt, Kirstin Edwards, Jonathan Hubb, Joanna Ellis, Maria Zambon	Illumina	GISAID	N
Iceland/226/2020	ncov	EPI_ISL_417754	2020-03-16	2020-03-27	Europe / Iceland / Reykjavik	genome	human	The National University Hospital of Iceland	deCODE genetics	Daniel F Gudbjartsson; Agnar Helgason; Hakon Jonsson; Olafur T Magnusson; Pall Melsted; Gudmundur L Norddahl; Jona Saemundsdottir; Asgeir Sigurdsson; Patrick Sulem; Arna B Agustsdottir; Berglind Eiriksdottir; Run Fridriksdottir; Elisabet E Gardarsdottir; Gudmundur Georgsson; Olafia S Gretarsdottir; Kjartan R Gudmundsson; Thora R Gunnarsdottir; Arnaldur Gylfason; Hilma Holm; Brynjar O Jensson; Asl…	Illumina	GISAID	N
Congo/94/2020	ncov	EPI_ISL_417947	2020-03-19	2020-03-27	Africa / Democratic Republic of the Congo / Kinshasa	genome	human	Viral Respiratory Lab, National Institute for Biomedical Research (INRB)	Pathogen Sequencing Lab, National Institute for Biomedical Research (INRB)	Placide Mbala-Kingebeni, Edith Nkwembe, Eddy Kinganda-Lusamaki, Amuri Aziza, Catherine Pratt, Matthias Pauthner, Josh Quick, Allison Black, James Hadfield, Trevor Bedford, Ian Goodfellow, Nick Loman, Kristian Andersen, Michael Wiley, Steve Ahuka-Mundeke, Jean-Jacques Muyembe Tamfum	Illumina	GISAID	N
Congo/KN-0070/2020	ncov	EPI_ISL_417441	2020-03-17	2020-03-25	Africa / Democratic Republic of the Congo / Kinshasa	genome	human	Viral Respiratory Lab, National Institute for Biomedical Research (INRB)	Pathogen Sequencing Lab, National Institute for Biomedical Research (INRB)	Placide Mbala-Kingebeni, Edith Nkwembe, Eddy Kinganda-Lusamaki, Amuri Aziza, Catherine Pratt, Matthias Pauthner, Josh Quick, Allison Black, James Hadfield, Trevor Bedford, Ian Goodfellow, Nick Loman, Kristian Andersen, Michael Wiley, Steve Ahuka-Mundeke, Jean-Jacques Muyembe Tamfum	Illumina	GISAID	N
France/HF2496/2020	ncov	EPI_ISL_418231	2020-03-15	2020-03-29	Europe / France / Hauts de France / Compiègne	genome	human	Centre Hospitalier Compiègne Laboratoire de Biologie	National Reference Center for Viruses of Respiratory Infections, Institut Pasteur, Paris	Mélanie Albert, Marion Barbet, Sylvie Behillil, Méline Bizard, Angela Brisebarre, Flora Donati, Etienne Simon-Lorière, Vincent Enouf, Maud Vanpeene, Sylvie van der Werf, Raulin Olivia	Illumina	GISAID	N
Portugal/PT0039/2020	ncov	EPI_ISL_418024	2020-03-17	2020-03-28	Europe / Portugal	genome	human	CHUA - Faro	Instituto Nacional de Saude (INSA)	Guiomar et al	Illumina	GISAID	N
England/20104003002/2020	ncov	EPI_ISL_417222	2020-03-04	2020-03-25	Europe / United Kingdom / England	genome	human	Respiratory Virus Unit, Microbiology Services Colindale, Public Health England	Respiratory Virus Unit, Microbiology Services Colindale, Public Health England	Monica Galiano, Shahjahan Miah, Angie Lackenby, Omolola Akinbami, Tiina Talts, Leena Bhaw, Richard Myers, Steven Platt, Kirstin Edwards, Jonathan Hubb, Joanna Ellis, Maria Zambon	Illumina	GISAID	N
France/HF2151/2020	ncov	EPI_ISL_415653	2020-03-08	2020-03-18	Europe / France / Hauts de France / Compiègne	genome	human	Centre Hospitalier Compiègne Laboratoire de Biologie	National Reference Center for Viruses of Respiratory Infections, Institut Pasteur, Paris	Mélnie Albert, Marion Barbet, Sylvie Behillil, Méline Bizard, Angela Brisebarre, Flora Donati Vincent Enouf, Maud Vanpeene, Sylvie van der Werf, Raulin Olivia	Illumina	GISAID	N
England/20104004902/2020	ncov	EPI_ISL_417226	2020-03-02	2020-03-25	Europe / United Kingdom / England	genome	human	Respiratory Virus Unit, Microbiology Services Colindale, Public Health England	Respiratory Virus Unit, Microbiology Services Colindale, Public Health England	Monica Galiano, Shahjahan Miah, Angie Lackenby, Omolola Akinbami, Tiina Talts, Leena Bhaw, Richard Myers, Steven Platt, Kirstin Edwards, Jonathan Hubb, Joanna Ellis, Maria Zambon	Illumina	GISAID	N
England/20104008802/2020	ncov	EPI_ISL_417231	2020-03-03	2020-03-25	Europe / United Kingdom / England	genome	human	Respiratory Virus Unit, Microbiology Services Colindale, Public Health England	Respiratory Virus Unit, Microbiology Services Colindale, Public Health England	Monica Galiano, Shahjahan Miah, Angie Lackenby, Omolola Akinbami, Tiina Talts, Leena Bhaw, Richard Myers, Steven Platt, Kirstin Edwards, Jonathan Hubb, Joanna Ellis, Maria Zambon	Illumina	GISAID	N
England/20119026102/2020	ncov	EPI_ISL_418671	2020-03-13	2020-03-30	Europe / United Kingdom / England	genome	human	Respiratory Virus Unit, Microbiology Services Colindale, Public Health England	Respiratory Virus Unit, Microbiology Services Colindale, Public Health England	Monica Galiano, Shahjahan Miah, Angie Lackenby, Omolola Akinbami, Tiina Talts, Leena Bhaw, Richard Myers, Steven Platt, Kirstin Edwards, Jonathan Hubb, Joanna Ellis, Maria Zambon	Illumina	GISAID	N
England/20126006702/2020	ncov	EPI_ISL_418748	2020-03-18	2020-03-30	Europe / United Kingdom / England	genome	human	Respiratory Virus Unit, Microbiology Services Colindale, Public Health England	Respiratory Virus Unit, Microbiology Services Colindale, Public Health England	Monica Galiano, Shahjahan Miah, Angie Lackenby, Omolola Akinbami, Tiina Talts, Leena Bhaw, Richard Myers, Steven Platt, Kirstin Edwards, Jonathan Hubb, Joanna Ellis, Maria Zambon	Illumina	GISAID	N
Spain/CastillayLeon201061/2020	ncov	EPI_ISL_418247	2020-02-26	2020-03-29	Europe / Spain / Castilla y Leon	genome	human	HOSPITAL GENERAL DE SEGOVIA	Instituto de Salud Carlos III	Iglesias-Caballero, M. Molinero Calamita, M. González-Esguevillas, M. Camarero, S. Pozo, F. Casas, I. Jiménez, P. Jiménez, M. Zaballos, A. Monzón, S. Varona, S. Juliá, M. Cuesta, I. Hernando-Real S.	Illumina	GISAID	N
SouthAfrica/R03006-20/2020	ncov	EPI_ISL_417186	2020-03-07	2020-03-24	Africa / South Africa / KZN	genome	human	National Institute for Communicable Diseases of the National Health Laboratory Service	National Institute for Communicable Diseases of the National Health Laboratory Service	Allam M, Kwenda S, van Heusden P, Khumalo Z, Mohale T, Subramoney K, von Gottberg, A, Ismail A, Bhiman JN	Illumina	GISAID	N
USA/WA-UW120/2020	ncov	EPI_ISL_416658	2020-03-11	2020-03-23	North America / USA / Washington	genome	human	UW Virology Lab	UW Virology Lab	Pavitra Roychoudhury, Hong Xie, Keith Jerome, Alexander Greninger	Illumina	GISAID	N
Finland/13M29/2020	ncov	EPI_ISL_418388	2020-03-13	2020-03-30	Europe / Finland	genome	human	Department of Virology and Immunology, University of Helsinki and Helsinki University Hospital, Huslab Finland	Department of Virology, Faculty of Medicine, University of Helsinki, Helsinki, Finland	Teemu Smura, Hannimari Kallio-Kokko, Olli Vapalahti	Illumina	GISAID	N
Italy/UniSR1/2020	ncov	EPI_ISL_413489	2020-03-03	2020-03-05	Europe / Italy / Lombardy / Milan	genome	human	Laboratorio di Microbiologia e Virologia, Università Vita-Salute San Raffaele, Milano	Laboratorio di Microbiologia e Virologia, Università Vita-Salute San Raffaele, Milano	R.A Diotti, E. Criscuolo, M. Castelli, V. Caputo, R. Ferrarese, M. Sampaolo, E. Boeri, I. Negri, V. Amato, G. Lo Raso, C. Di Resta, R. Burioni, M. Clementi, N. Mancini & N. Clementi	Illumina	GISAID	N
Netherlands/NA_17/2020	ncov	EPI_ISL_415473	2020-03-09	2020-03-17	Europe / Netherlands	genome	human	Dutch COVID-19 response team	Erasmus Medical Center	David Nieuwenhuijse, Bas Oude Munnink, Reina Sikkema, Claudia Schapendonk, Irina Chestakova, Anne van der Linden, Mark Pronk, Pascal Lexmond, Corien Swaan, Manon Haverkate, Madelief Mollers, Mart Stein, Sandra Kengne Kamga Mobou, Jeroen van Kampen, Jolanda Voermans, Aura Timen, Corine GeurtsvanKessel, Annemiek van der Eijk, Richard Molenkamp, Marion Koopmans, on behalf of the Dutch national COVID…	Nanopore	GISAID	N
Netherlands/NA_18/2020	ncov	EPI_ISL_415474	2020-03-09	2020-03-17	Europe / Netherlands	genome	human	Dutch COVID-19 response team	Erasmus Medical Center	David Nieuwenhuijse, Bas Oude Munnink, Reina Sikkema, Claudia Schapendonk, Irina Chestakova, Anne van der Linden, Mark Pronk, Pascal Lexmond, Corien Swaan, Manon Haverkate, Madelief Mollers, Mart Stein, Sandra Kengne Kamga Mobou, Jeroen van Kampen, Jolanda Voermans, Aura Timen, Corine GeurtsvanKessel, Annemiek van der Eijk, Richard Molenkamp, Marion Koopmans, on behalf of the Dutch national COVID…	Nanopore	GISAID	N
Netherlands/NoordBrabant_41/2020	ncov	EPI_ISL_415499	1905-07-12	2020-03-17	Europe / Netherlands / Noord Brabant	genome	human	Dutch COVID-19 response team	Erasmus Medical Center	David Nieuwenhuijse, Bas Oude Munnink, Reina Sikkema, Claudia Schapendonk, Irina Chestakova, Anne van der Linden, Mark Pronk, Pascal Lexmond, Corien Swaan, Manon Haverkate, Madelief Mollers, Mart Stein, Sandra Kengne Kamga Mobou, Jeroen van Kampen, Jolanda Voermans, Aura Timen, Corine GeurtsvanKessel, Annemiek van der Eijk, Richard Molenkamp, Marion Koopmans, on behalf of the Dutch national COVID…	Nanopore	GISAID	N
Netherlands/NA_28/2020	ncov	EPI_ISL_415485	2020-03-12	2020-03-17	Europe / Netherlands	genome	human	Dutch COVID-19 response team	Erasmus Medical Center	David Nieuwenhuijse, Bas Oude Munnink, Reina Sikkema, Claudia Schapendonk, Irina Chestakova, Anne van der Linden, Mark Pronk, Pascal Lexmond, Corien Swaan, Manon Haverkate, Madelief Mollers, Mart Stein, Sandra Kengne Kamga Mobou, Jeroen van Kampen, Jolanda Voermans, Aura Timen, Corine GeurtsvanKessel, Annemiek van der Eijk, Richard Molenkamp, Marion Koopmans, on behalf of the Dutch national COVID…	Nanopore	GISAID	N
Iceland/150/2020	ncov	EPI_ISL_417711	2020-03-13	2020-03-27	Europe / Iceland / Reykjavik	genome	human	The National University Hospital of Iceland	deCODE genetics	Daniel F Gudbjartsson; Agnar Helgason; Hakon Jonsson; Olafur T Magnusson; Pall Melsted; Gudmundur L Norddahl; Jona Saemundsdottir; Asgeir Sigurdsson; Patrick Sulem; Arna B Agustsdottir; Berglind Eiriksdottir; Run Fridriksdottir; Elisabet E Gardarsdottir; Gudmundur Georgsson; Olafia S Gretarsdottir; Kjartan R Gudmundsson; Thora R Gunnarsdottir; Arnaldur Gylfason; Hilma Holm; Brynjar O Jensson; Asl…	Illumina	GISAID	N
NetherlandsL/Houten_1363498/2020	ncov	EPI_ISL_413575	2020-02-29	2020-03-07	Europe / Netherlands / Houten	genome	human	RIVM	Erasmus Medical Center	David Nieuwenhuijse, Bas Oude Munnink, Reina Sikkema, Claudia Schapendonk, Irina Chestakova, Anne van der Linden, Mark Pronk, Pascal Lexmond, Corien Swaan, Manon Haverkate, Madelief Mollers, Mart Stein, Sandra Kengne Kamga Mobou, Jeroen van Kampen, Jolanda Voermans, Aura Timen, Corine GeurtsvanKessel, Annemiek van der Eijk, Richard Molenkamp, Marion Koopmans, on behalf of the Dutch national COVID…	Nanopore	GISAID	N
Portugal/PT0024/2020	ncov	EPI_ISL_418009	2020-03-15	2020-03-28	Europe / Portugal	genome	human	HSE Ilha Terceira - Angra do Heroismo	Instituto Nacional de Saude (INSA)	Guiomar et al	Illumina	GISAID	N
Spain/Madrid_H11_40/2020	ncov	EPI_ISL_417967	2020-03-12	2020-03-27	Europe / Spain / Madrid	genome	human	Hospital Universitario 12 de Octubre	Hospital Universitario La Paz	Elias Dahdouh, Sara González, Fernando Lázaro, Esther Viedma, Natalia Stella, Julio García, Juan Carlos Galán, Rafael Cantón, Mª Dolores Folgueira, Rafael Delgado, Jesús Mingorance	Ion Torrent	GISAID	N
USA/WI-02/2020	ncov	EPI_ISL_416489	2020-03-15	2020-03-22	North America / USA / Wisconsin	genome	human	University of Wisconsin-Madison AIDS Vaccine Research Laboratory	University of Wisconsin-Madison AIDS Vaccine Research Laboratory	Katarina Braun and Gage Moreno	?	GISAID	N
Netherlands/ZuidHolland_17/2020	ncov	EPI_ISL_414559	2020-03-07	2020-03-13	Europe / Netherlands / Zuid Holland	genome	human	Dutch COVID-19 response team	Erasmus Medical Center	David Nieuwenhuijse, Bas Oude Munnink, Reina Sikkema, Claudia Schapendonk, Irina Chestakova, Anne van der Linden, Mark Pronk, Pascal Lexmond, Corien Swaan, Manon Haverkate, Madelief Mollers, Mart Stein, Sandra Kengne Kamga Mobou, Jeroen van Kampen, Jolanda Voermans, Aura Timen, Corine GeurtsvanKessel, Annemiek van der Eijk, Richard Molenkamp, Marion Koopmans, on behalf of the Dutch national COVID…	Nanopore	GISAID	N
Iceland/189/2020	ncov	EPI_ISL_417709	2020-03-16	2020-03-27	Europe / Iceland / Reykjavik	genome	human	The National University Hospital of Iceland	deCODE genetics	Daniel F Gudbjartsson; Agnar Helgason; Hakon Jonsson; Olafur T Magnusson; Pall Melsted; Gudmundur L Norddahl; Jona Saemundsdottir; Asgeir Sigurdsson; Patrick Sulem; Arna B Agustsdottir; Berglind Eiriksdottir; Run Fridriksdottir; Elisabet E Gardarsdottir; Gudmundur Georgsson; Olafia S Gretarsdottir; Kjartan R Gudmundsson; Thora R Gunnarsdottir; Arnaldur Gylfason; Hilma Holm; Brynjar O Jensson; Asl…	Illumina	GISAID	N
Brazil/MG0112/2020	ncov	EPI_ISL_417949	2020-03-17	2020-03-27	South America / Brazil / Minas Gerais	genome	human	Laboratório Hermes Pardini	Bioinformatics Laboratory - LNCC	Filipe Romero, Ana Paula Guimarães, Mariane Talon, Luiz Gonzaga Paula de Almeida, Ronaldo da Silva Francisco Junior, Diana Mariani, Lídia Boullosa,Alexandra Gerber, Jaqueline Goes de Jesus, Ingra Morales Claro, Ester Cerdeira Sabino, Nuno Rodrigues Faria, Terezinha Marta Pereira, Pinto Castiñeiras, Isabela de Carvalho Leitão, Rafael de Mello Galliez, Cássia Alves Gonçalves, Érica Ramos dos Santos…	Nanopore	GISAID	N
Iceland/1/2020	ncov	EPI_ISL_417535	2020-03-13	2020-03-27	Europe / Iceland / Reykjavik	genome	human	deCODE genetics	deCODE genetics	Daniel F Gudbjartsson; Agnar Helgason; Hakon Jonsson; Olafur T Magnusson; Pall Melsted; Gudmundur L Norddahl; Jona Saemundsdottir; Asgeir Sigurdsson; Patrick Sulem; Arna B Agustsdottir; Berglind Eiriksdottir; Run Fridriksdottir; Elisabet E Gardarsdottir; Gudmundur Georgsson; Olafia S Gretarsdottir; Kjartan R Gudmundsson; Thora R Gunnarsdottir; Arnaldur Gylfason; Hilma Holm; Brynjar O Jensson; Asl…	Illumina	GISAID	N
Iceland/LUH-01/2020	ncov	EPI_ISL_417481	2020-03-13	2020-03-26	Europe / Iceland / Reykjavik	genome	human	deCODE genetics	deCODE genetics	Daniel F Gudbjartsson, Agnar Helgason, Hakon Jonsson, Olafur T Magnusson, Pall Melsted, Gudmundur L Norddahl, Jona Saemundsdottir, Asgeir Sigurdsson, Patrick Sulem, Arna B Agustsdottir, Berglind Eiriksdottir, Run Fridriksdottir, Elisabet E Gardarsdottir, Gudmundur Georgsson, Olafia S Gretarsdottir, Kjartan R Gudmundsson, Thora R Gunnarsdottir, Arnaldur Gylfason, Hilma Holm, Brynjar O Jensson, Asl…	Illumina	GISAID	N
Portugal/PT0032/2020	ncov	EPI_ISL_418017	2020-03-16	2020-03-28	Europe / Portugal	genome	human	CHMT	Instituto Nacional de Saude (INSA)	Guiomar et al	Illumina	GISAID	N
Senegal/073/2020	ncov	EPI_ISL_418210	2020-03-10	2020-03-29	Africa / Senegal / Touba	genome	human	Institut Pasteur Dakar	Institut Pasteur de Dakar	Ndongo Dia, Ousmane Faye, Amadou Alpha Sall	Illumina	GISAID	Y
Senegal/082/2020	ncov	EPI_ISL_418211	2020-03-11	2020-03-29	Africa / Senegal / Touba	genome	human	Institut Pasteur Dakar	Institut Pasteur de Dakar	Ndongo Dia, Ousmane Faye, Amadou Alpha Sall	Illumina	GISAID	N
Senegal/087/2020	ncov	EPI_ISL_418212	2020-03-11	2020-03-29	Africa / Senegal / Touba	genome	human	Institut Pasteur Dakar	Institut Pasteur de Dakar	Ndongo Dia, Ousmane Faye, Amadou Alpha sall	Illumina	GISAID	N
Senegal/102/2020	ncov	EPI_ISL_418214	2020-03-12	2020-03-29	Africa / Senegal / Touba	genome	human	Institut Pasteur Dakar	Institut Pasteur de Dakar	Ndongo Dia, Ousmane Faye, Amadou Alpha Sall	Illumina	GISAID	N
Senegal/094/2020	ncov	EPI_ISL_418213	2020-03-12	2020-03-29	Africa / Senegal / Touba	genome	human	Institut Pasteur Dakar	Institut Pasteur de Dakar	Ndongo Dia, Ousmane Faye, Amadou Alpha Sall	Illumina	GISAID	N
England/20124098502/2020	ncov	EPI_ISL_418735	2020-03-18	2020-03-30	Europe / United Kingdom / England	genome	human	Respiratory Virus Unit, Microbiology Services Colindale, Public Health England	Respiratory Virus Unit, Microbiology Services Colindale, Public Health England	Monica Galiano, Shahjahan Miah, Angie Lackenby, Omolola Akinbami, Tiina Talts, Leena Bhaw, Richard Myers, Steven Platt, Kirstin Edwards, Jonathan Hubb, Joanna Ellis, Maria Zambon	Illumina	GISAID	N
USA/UT-00023/2020	ncov	EPI_ISL_418965	2020-03-11	2020-03-31	North America / USA / Utah	genome	human	Utah Public Health Laboratory	Utah Public Health Laboratory	Erin Young, Kelly Oakeson	Illumina	GISAID	N
England/20126006802/2020	ncov	EPI_ISL_418749	2020-03-18	2020-03-30	Europe / United Kingdom / England	genome	human	Respiratory Virus Unit, Microbiology Services Colindale, Public Health England	Respiratory Virus Unit, Microbiology Services Colindale, Public Health England	Monica Galiano, Shahjahan Miah, Angie Lackenby, Omolola Akinbami, Tiina Talts, Leena Bhaw, Richard Myers, Steven Platt, Kirstin Edwards, Jonathan Hubb, Joanna Ellis, Maria Zambon	Illumina	GISAID	N
Iceland/127/2020	ncov	EPI_ISL_417727	2020-03-12	2020-03-27	Europe / Iceland / Reykjavik	genome	human	The National University Hospital of Iceland	deCODE genetics	Daniel F Gudbjartsson; Agnar Helgason; Hakon Jonsson; Olafur T Magnusson; Pall Melsted; Gudmundur L Norddahl; Jona Saemundsdottir; Asgeir Sigurdsson; Patrick Sulem; Arna B Agustsdottir; Berglind Eiriksdottir; Run Fridriksdottir; Elisabet E Gardarsdottir; Gudmundur Georgsson; Olafia S Gretarsdottir; Kjartan R Gudmundsson; Thora R Gunnarsdottir; Arnaldur Gylfason; Hilma Holm; Brynjar O Jensson; Asl…	Illumina	GISAID	N
Iceland/194/2020	ncov	EPI_ISL_417821	2020-03-16	2020-03-27	Europe / Iceland / Reykjavik	genome	human	The National University Hospital of Iceland	deCODE genetics	Daniel F Gudbjartsson; Agnar Helgason; Hakon Jonsson; Olafur T Magnusson; Pall Melsted; Gudmundur L Norddahl; Jona Saemundsdottir; Asgeir Sigurdsson; Patrick Sulem; Arna B Agustsdottir; Berglind Eiriksdottir; Run Fridriksdottir; Elisabet E Gardarsdottir; Gudmundur Georgsson; Olafia S Gretarsdottir; Kjartan R Gudmundsson; Thora R Gunnarsdottir; Arnaldur Gylfason; Hilma Holm; Brynjar O Jensson; Asl…	Illumina	GISAID	N
England/20126007102/2020	ncov	EPI_ISL_418751	2020-03-18	2020-03-30	Europe / United Kingdom / England	genome	human	Respiratory Virus Unit, Microbiology Services Colindale, Public Health England	Respiratory Virus Unit, Microbiology Services Colindale, Public Health England	Monica Galiano, Shahjahan Miah, Angie Lackenby, Omolola Akinbami, Tiina Talts, Leena Bhaw, Richard Myers, Steven Platt, Kirstin Edwards, Jonathan Hubb, Joanna Ellis, Maria Zambon	Illumina	GISAID	N
Portugal/PT0006b/2020	ncov	EPI_ISL_417991	2020-03-08	2020-03-28	Europe / Portugal	genome	human	CHULC - H Curry Cabral	Instituto Nacional de Saude (INSA)	Guiomar et al	Illumina	GISAID	N
Iceland/157/2020	ncov	EPI_ISL_417804	2020-03-13	2020-03-27	Europe / Iceland / Reykjavik	genome	human	The National University Hospital of Iceland	deCODE genetics	Daniel F Gudbjartsson; Agnar Helgason; Hakon Jonsson; Olafur T Magnusson; Pall Melsted; Gudmundur L Norddahl; Jona Saemundsdottir; Asgeir Sigurdsson; Patrick Sulem; Arna B Agustsdottir; Berglind Eiriksdottir; Run Fridriksdottir; Elisabet E Gardarsdottir; Gudmundur Georgsson; Olafia S Gretarsdottir; Kjartan R Gudmundsson; Thora R Gunnarsdottir; Arnaldur Gylfason; Hilma Holm; Brynjar O Jensson; Asl…	Illumina	GISAID	N
Iceland/222/2020	ncov	EPI_ISL_417837	2020-03-16	2020-03-27	Europe / Iceland / Reykjavik	genome	human	The National University Hospital of Iceland	deCODE genetics	Daniel F Gudbjartsson; Agnar Helgason; Hakon Jonsson; Olafur T Magnusson; Pall Melsted; Gudmundur L Norddahl; Jona Saemundsdottir; Asgeir Sigurdsson; Patrick Sulem; Arna B Agustsdottir; Berglind Eiriksdottir; Run Fridriksdottir; Elisabet E Gardarsdottir; Gudmundur Georgsson; Olafia S Gretarsdottir; Kjartan R Gudmundsson; Thora R Gunnarsdottir; Arnaldur Gylfason; Hilma Holm; Brynjar O Jensson; Asl…	Illumina	GISAID	N
Iceland/293/2020	ncov	EPI_ISL_417622	2020-03-18	2020-03-27	Europe / Iceland / Reykjavik	genome	human	The National University Hospital of Iceland	deCODE genetics	Daniel F Gudbjartsson; Agnar Helgason; Hakon Jonsson; Olafur T Magnusson; Pall Melsted; Gudmundur L Norddahl; Jona Saemundsdottir; Asgeir Sigurdsson; Patrick Sulem; Arna B Agustsdottir; Berglind Eiriksdottir; Run Fridriksdottir; Elisabet E Gardarsdottir; Gudmundur Georgsson; Olafia S Gretarsdottir; Kjartan R Gudmundsson; Thora R Gunnarsdottir; Arnaldur Gylfason; Hilma Holm; Brynjar O Jensson; Asl…	Illumina	GISAID	N
Netherlands/ZuidHolland_31/2020	ncov	EPI_ISL_415535	2020-03-12	2020-03-17	Europe / Netherlands / Zuid Holland	genome	human	Dutch COVID-19 response team	Erasmus Medical Center	David Nieuwenhuijse, Bas Oude Munnink, Reina Sikkema, Claudia Schapendonk, Irina Chestakova, Anne van der Linden, Mark Pronk, Pascal Lexmond, Corien Swaan, Manon Haverkate, Madelief Mollers, Mart Stein, Sandra Kengne Kamga Mobou, Jeroen van Kampen, Jolanda Voermans, Aura Timen, Corine GeurtsvanKessel, Annemiek van der Eijk, Richard Molenkamp, Marion Koopmans, on behalf of the Dutch national COVID…	Nanopore	GISAID	N
Germany/NRW-34/2020	ncov	EPI_ISL_419551	2020-03-16	2020-04-02	Europe / Germany / Duesseldorf	genome	human	Center of Medical Microbiology, Virology, and Hospital Hygiene, University of Duesseldorf	Center of Medical Microbiology, Virology, and Hospital Hygiene, University of Duesseldorf	Ortwin Adams, Marcel Andree, Alexander Dilthey, Torsten Feldt, Sandra Hauka, Torsten Houwaart, Björn-Erik Jensen, Detlef Kindgen-Milles, Malte Kohns Vasconcelos, Klaus Pfeffer, Tina Senff, Daniel Strelow, Jörg Timm, Andreas Walker, Tobias Wienemann	Nanopore	GISAID	N
Iceland/200/2020	ncov	EPI_ISL_417743	2020-03-16	2020-03-27	Europe / Iceland / Reykjavik	genome	human	The National University Hospital of Iceland	deCODE genetics	Daniel F Gudbjartsson; Agnar Helgason; Hakon Jonsson; Olafur T Magnusson; Pall Melsted; Gudmundur L Norddahl; Jona Saemundsdottir; Asgeir Sigurdsson; Patrick Sulem; Arna B Agustsdottir; Berglind Eiriksdottir; Run Fridriksdottir; Elisabet E Gardarsdottir; Gudmundur Georgsson; Olafia S Gretarsdottir; Kjartan R Gudmundsson; Thora R Gunnarsdottir; Arnaldur Gylfason; Hilma Holm; Brynjar O Jensson; Asl…	Illumina	GISAID	N
Germany/NRW-33/2020	ncov	EPI_ISL_419550	2020-03-16	2020-04-02	Europe / Germany / Duesseldorf	genome	human	Center of Medical Microbiology, Virology, and Hospital Hygiene, University of Duesseldorf	Center of Medical Microbiology, Virology, and Hospital Hygiene, University of Duesseldorf	Ortwin Adams, Marcel Andree, Alexander Dilthey, Torsten Feldt, Sandra Hauka, Torsten Houwaart, Björn-Erik Jensen, Detlef Kindgen-Milles, Malte Kohns Vasconcelos, Klaus Pfeffer, Tina Senff, Daniel Strelow, Jörg Timm, Andreas Walker, Tobias Wienemann	Nanopore	GISAID	N
Iceland/198/2020	ncov	EPI_ISL_417823	2020-03-16	2020-03-27	Europe / Iceland / Reykjavik	genome	human	The National University Hospital of Iceland	deCODE genetics	Daniel F Gudbjartsson; Agnar Helgason; Hakon Jonsson; Olafur T Magnusson; Pall Melsted; Gudmundur L Norddahl; Jona Saemundsdottir; Asgeir Sigurdsson; Patrick Sulem; Arna B Agustsdottir; Berglind Eiriksdottir; Run Fridriksdottir; Elisabet E Gardarsdottir; Gudmundur Georgsson; Olafia S Gretarsdottir; Kjartan R Gudmundsson; Thora R Gunnarsdottir; Arnaldur Gylfason; Hilma Holm; Brynjar O Jensson; Asl…	Illumina	GISAID	N
Iceland/199/2020	ncov	EPI_ISL_417706	2020-03-16	2020-03-27	Europe / Iceland / Reykjavik	genome	human	The National University Hospital of Iceland	deCODE genetics	Daniel F Gudbjartsson; Agnar Helgason; Hakon Jonsson; Olafur T Magnusson; Pall Melsted; Gudmundur L Norddahl; Jona Saemundsdottir; Asgeir Sigurdsson; Patrick Sulem; Arna B Agustsdottir; Berglind Eiriksdottir; Run Fridriksdottir; Elisabet E Gardarsdottir; Gudmundur Georgsson; Olafia S Gretarsdottir; Kjartan R Gudmundsson; Thora R Gunnarsdottir; Arnaldur Gylfason; Hilma Holm; Brynjar O Jensson; Asl…	Illumina	GISAID	N
Iceland/289/2020	ncov	EPI_ISL_417617	2020-03-18	2020-03-27	Europe / Iceland / Reykjavik	genome	human	The National University Hospital of Iceland	deCODE genetics	Daniel F Gudbjartsson; Agnar Helgason; Hakon Jonsson; Olafur T Magnusson; Pall Melsted; Gudmundur L Norddahl; Jona Saemundsdottir; Asgeir Sigurdsson; Patrick Sulem; Arna B Agustsdottir; Berglind Eiriksdottir; Run Fridriksdottir; Elisabet E Gardarsdottir; Gudmundur Georgsson; Olafia S Gretarsdottir; Kjartan R Gudmundsson; Thora R Gunnarsdottir; Arnaldur Gylfason; Hilma Holm; Brynjar O Jensson; Asl…	Illumina	GISAID	N
Canada/BC_5522039/2020	ncov	EPI_ISL_418834	2020-03-11	2020-03-31	North America / Canada / British Columbia	genome	human	BCCDC Public Health Laboratory	BCCDC Public Health Laboratory	Harrigan, Prystajecky, Krajden, Lee, Kamelian, Lapointe, Choi, Hoang, Sekirov, Levett, Tyson, Snutch, Loman, Quick, Li, Gilmour	Nanopore	GISAID	N
Luxembourg/LNS5731562/2020	ncov	EPI_ISL_417529	2020-03-18	2020-03-27	Europe / Luxembourg	genome	human	Laboratoire Nationale de Santé, Microbiology, Virology	Laboratoire Nationale de Santé, Microbiology, Epidemiology and Microbial Genomics	Anke Wienecke-Baldacchino, Ardashel Latsuzbaia, Jessica Tapp, Catherine Ragimbeau, Guillaume Fournier, Tamir Abdelrahman, Trung Nguyen Nguyen, Joel Mossong	Illumina	GISAID	N
Belgium/ULG-4163/2020	ncov	EPI_ISL_417013	2020-03-09	2020-03-23	Europe / Belgium / Liège	genome	human	Department of Clinical Microbiology	GIGA Medical Genomics	Durkin Keith, Artesi Maria, Bontems Sébastien, Boreux Raphaël, Meex Cécile, Melin Pierrette, Hayette Marie-Pierre, Bours Vincent.	Nanopore	GISAID	N
Belgium/ULG-6503/2020	ncov	EPI_ISL_417016	2020-03-13	2020-03-23	Europe / Belgium / Liège	genome	human	Department of Clinical Microbiology	GIGA Medical Genomics	Durkin Keith, Artesi Maria, Bontems Sébastien, Boreux Raphaël, Meex Cécile, Melin Pierrette, Hayette Marie-Pierre, Bours Vincent.	Nanopore	GISAID	N
Belgium/ULG-6972/2020	ncov	EPI_ISL_417024	2020-03-15	2020-03-23	Europe / Belgium / Liège	genome	human	Department of Clinical Microbiology	GIGA Medical Genomics	Durkin Keith, Artesi Maria, Bontems Sébastien, Boreux Raphaël, Meex Cécile, Melin Pierrette, Hayette Marie-Pierre, Bours Vincent.	Nanopore	GISAID	N
Belgium/ULG-6754/2020	ncov	EPI_ISL_417019	2020-03-14	2020-03-23	Europe / Belgium / Liège	genome	human	Department of Clinical Microbiology	GIGA Medical Genomics	Durkin Keith, Artesi Maria, Bontems Sébastien, Boreux Raphaël, Meex Cécile, Melin Pierrette, Hayette Marie-Pierre, Bours Vincent.	Nanopore	GISAID	N
Belgium/ULG-9719/2020	ncov	EPI_ISL_418658	2020-03-22	2020-03-30	Europe / Belgium / Liège	genome	human	Department of Clinical Microbiology	GIGA Medical Genomics	Keith Durkin, Maria Artesi, Sébastien Bontems, Raphaël Boreux, Cécile Meex, Pierrette Melin, Marie-Pierre Hayette, Vincent Bours.	Nanopore	GISAID	N
England/200991076/2020	ncov	EPI_ISL_414524	2020-03-01	2020-03-13	Europe / United Kingdom / England	genome	human	Respiratory Virus Unit, Microbiology Services Colindale, Public Health England	Respiratory Virus Unit, Microbiology Services Colindale, Public Health England	Monica Galiano, Shahjahan Miah, Angie Lackenby, Omolola Akinbami, Tiina Talts, Leena Bhaw, Richard Myers, Steven Platt, Kirstin Edwards, Jonathan Hubb, Joanna Ellis, Maria Zambon	Illumina	GISAID	N
Netherlands/NoordBrabant_17/2020	ncov	EPI_ISL_414457	2020-03-06	2020-03-12	Europe / Netherlands / Noord Brabant	genome	human	Dutch COVID-19 response team	Erasmus Medical Center	David Nieuwenhuijse, Bas Oude Munnink, Reina Sikkema, Claudia Schapendonk, Irina Chestakova, Anne van der Linden, Mark Pronk, Pascal Lexmond, Corien Swaan, Manon Haverkate, Madelief Mollers, Mart Stein, Sandra Kengne Kamga Mobou, Jeroen van Kampen, Jolanda Voermans, Aura Timen, Corine GeurtsvanKessel, Annemiek van der Eijk, Richard Molenkamp, Marion Koopmans, on behalf of the Dutch national COVID…	Nanopore	GISAID	N
Netherlands/NoordBrabant_4/2020	ncov	EPI_ISL_414450	2020-03-06	2020-03-12	Europe / Netherlands / Noord Brabant	genome	human	Dutch COVID-19 response team	Erasmus Medical Center	David Nieuwenhuijse, Bas Oude Munnink, Reina Sikkema, Claudia Schapendonk, Irina Chestakova, Anne van der Linden, Mark Pronk, Pascal Lexmond, Corien Swaan, Manon Haverkate, Madelief Mollers, Mart Stein, Sandra Kengne Kamga Mobou, Jeroen van Kampen, Jolanda Voermans, Aura Timen, Corine GeurtsvanKessel, Annemiek van der Eijk, Richard Molenkamp, Marion Koopmans, on behalf of the Dutch national COVID…	Nanopore	GISAID	N
England/20106004803/2020	ncov	EPI_ISL_417240	2020-03-03	2020-03-25	Europe / United Kingdom / England	genome	human	Respiratory Virus Unit, Microbiology Services Colindale, Public Health England	Respiratory Virus Unit, Microbiology Services Colindale, Public Health England	Monica Galiano, Shahjahan Miah, Angie Lackenby, Omolola Akinbami, Tiina Talts, Leena Bhaw, Richard Myers, Steven Platt, Kirstin Edwards, Jonathan Hubb, Joanna Ellis, Maria Zambon	Illumina	GISAID	N
England/SHEF-BFCC0/2020	ncov	EPI_ISL_416731	2020-03-03	2020-03-23	Europe / England / Northamtonshire	genome	human	Virology Department, Sheffield Teaching Hospitals NHS Foundation Trust	Department of Infection, Immunity and Cardiovascular Disease, The Florey Institute, The Medical School, University of Sheffield	Thushan de Silva, Matthew Parker, Adri Angyal, Rebecca Brown, Matthew Wyles, Mehmet Yavuz, Mohammad Raza, Cariad Evans	Nanopore	GISAID	N
Spain/Madrid201706/2020	ncov	EPI_ISL_419235	2020-03-07	2020-04-01	Europe / Spain / Madrid	genome	human	Fundacion Jimenez Diaz	Instituto de Salud Carlos III	Iglesias-Caballero, M.; Molinero Calamita, M.; González-Esguevillas, M.; Camarero, S.; Pozo, F.; Casas, I.; Jiménez, P.; Jiménez, M.; Zaballos, A.; Monzón, S.; Varona, S.; Juliá, M.; Cuesta, I.; Fernández, R.	Illumina	GISAID	N
Spain/Madrid201709/2020	ncov	EPI_ISL_419236	2020-03-07	2020-04-01	Europe / Spain / Madrid	genome	human	Fundacion Jimenez Diaz	Instituto de Salud Carlos III	Iglesias-Caballero, M.; Molinero Calamita, M.; González-Esguevillas, M.; Camarero, S.; Pozo, F.; Casas, I.; Jiménez, P.; Jiménez, M.; Zaballos, A.; Monzón, S.; Varona, S.; Juliá, M.; Cuesta, I.; Fernández, R.	Illumina	GISAID	N
USA/CT-Yale-044/2020	ncov	EPI_ISL_419512	2020-03-23	2020-04-02	North America / USA / Connecticut	genome	human	Yale COVID-19 Biorepository	Grubaugh Lab - Yale School of Public Health	Joseph Fauver, Tara Alpert, Anderson Brito, Anne Wyllie, Chantal Vogels, Mary Petrone, Chaney Kalinich, Isabel Ott, Arnau Casanovas, Catherine Muenker, Adam Moore, Alice Lu, Maria Tokuyama, Patrick Wong, Peiwen Lu, Saad Omer, Richard Martinello, Allison Nelson, Shelli Farhadian, Akiko Iwasaki, Charlese Dela Cruz, Albert Ko, Nathan Grubaugh	Nanopore	GISAID	N
USA/CT-Yale-046/2020	ncov	EPI_ISL_419514	2020-03-24	2020-04-02	North America / USA / Connecticut	genome	human	Yale COVID-19 Biorepository	Grubaugh Lab - Yale School of Public Health	Joseph Fauver, Tara Alpert, Anderson Brito, Anne Wyllie, Chantal Vogels, Mary Petrone, Chaney Kalinich, Isabel Ott, Arnau Casanovas, Catherine Muenker, Adam Moore, Alice Lu, Maria Tokuyama, Patrick Wong, Peiwen Lu, Saad Omer, Richard Martinello, Allison Nelson, Shelli Farhadian, Akiko Iwasaki, Charlese Dela Cruz, Albert Ko, Nathan Grubaugh	Nanopore	GISAID	N
Spain/Madrid_H5_34/2020	ncov	EPI_ISL_417956	2020-03-11	2020-03-27	Europe / Spain / Madrid	genome	human	Hospital Universitario 12 de Octubre	Hospital Universitario La Paz	Elias Dahdouh, Sara González, Fernando Lázaro, Esther Viedma, Natalia Stella, Julio García, Juan Carlos Galán, Rafael Cantón, Mª Dolores Folgueira, Rafael Delgado, Jesús Mingorance	Ion Torrent	GISAID	N
Spain/Madrid_H7_36/2020	ncov	EPI_ISL_417957	2020-03-12	2020-03-27	Europe / Spain / Madrid	genome	human	Hospital Universitario 12 de Octubre	Hospital Universitario La Paz	Elias Dahdouh, Sara González, Fernando Lázaro, Esther Viedma, Natalia Stella, Julio García, Juan Carlos Galán, Rafael Cantón, Mª Dolores Folgueira, Rafael Delgado, Jesús Mingorance	Ion Torrent	GISAID	N
Spain/Madrid_H8_37/2020	ncov	EPI_ISL_418182	2020-03-12	2020-03-28	Europe / Spain / Madrid	genome	human	Hospital Universitario 12 de Octubre	Hospital Universitario La Paz	Elias Dahdouh, Sara González, Fernando Lázaro, Esther Viedma, Natalia Stella, Julio García, Juan Carlos Galán, Rafael Cantón, Mª Dolores Folgueira, Rafael Delgado, Jesús Mingorance	Ion Torrent	GISAID	N
Spain/Madrid_LP15_4/2020	ncov	EPI_ISL_417978	2020-03-09	2020-03-27	Europe / Spain / Madrid	genome	human	Hospital Universitario La Paz	Hospital Universitario La Paz	Elias Dahdouh, Sara González, Fernando Lázaro, Esther Viedma, Natalia Stella, Julio García, Juan Carlos Galán, Rafael Cantón, Mª Dolores Folgueira, Rafael Delgado, Jesús Mingorance	Ion Torrent	GISAID	N
Belgium/VRAR-030643/2020	ncov	EPI_ISL_418981	2020-03-06	2020-03-31	Europe / Belgium / Merelbeke	genome	human	KU Leuven, Clinical and Epidemiological Virology	KU Leuven, Clinical and Epidemiological Virology	Bert Vanmechelen, Joan Marti-Carreras, Tony Wawina, Piet Maes	Nanopore	GISAID	N
Iceland/235/2020	ncov	EPI_ISL_417563	2020-03-16	2020-03-27	Europe / Iceland / Reykjavik	genome	human	The National University Hospital of Iceland	deCODE genetics	Daniel F Gudbjartsson; Agnar Helgason; Hakon Jonsson; Olafur T Magnusson; Pall Melsted; Gudmundur L Norddahl; Jona Saemundsdottir; Asgeir Sigurdsson; Patrick Sulem; Arna B Agustsdottir; Berglind Eiriksdottir; Run Fridriksdottir; Elisabet E Gardarsdottir; Gudmundur Georgsson; Olafia S Gretarsdottir; Kjartan R Gudmundsson; Thora R Gunnarsdottir; Arnaldur Gylfason; Hilma Holm; Brynjar O Jensson; Asl…	Illumina	GISAID	N
Iceland/3/2020	ncov	EPI_ISL_417694	2020-03-13	2020-03-27	Europe / Iceland / Reykjavik	genome	human	The National University Hospital of Iceland	deCODE genetics	Daniel F Gudbjartsson; Agnar Helgason; Hakon Jonsson; Olafur T Magnusson; Pall Melsted; Gudmundur L Norddahl; Jona Saemundsdottir; Asgeir Sigurdsson; Patrick Sulem; Arna B Agustsdottir; Berglind Eiriksdottir; Run Fridriksdottir; Elisabet E Gardarsdottir; Gudmundur Georgsson; Olafia S Gretarsdottir; Kjartan R Gudmundsson; Thora R Gunnarsdottir; Arnaldur Gylfason; Hilma Holm; Brynjar O Jensson; Asl…	Illumina	GISAID	N
Belgium/DB-03023/2020	ncov	EPI_ISL_416470	2020-03-02	2020-03-22	Europe / Belgium / Couthuin	genome	human	KU Leuven, Clinical and Epidemiological Virology	KU Leuven, Clinical and Epidemiological Virology	Bert Vanmechelen, Tony Wawina, Joan Marti-Carreras, Piet Maes	Nanopore	GISAID	Y
England/20100022706/2020	ncov	EPI_ISL_415136	2020-02-29	2020-03-16	Europe / United Kingdom / England	genome	human	Respiratory Virus Unit, Microbiology Services Colindale, Public Health England	Respiratory Virus Unit, Microbiology Services Colindale, Public Health England	Monica Galiano, Shahjahan Miah, Angie Lackenby, Omolola Akinbami, Tiina Talts, Leena Bhaw, Richard Myers, Steven Platt, Kirstin Edwards, Jonathan Hubb, Joanna Ellis, Maria Zambon	Illumina	GISAID	N
England/20124037302/2020	ncov	EPI_ISL_418720	2020-03-17	2020-03-30	Europe / United Kingdom / England	genome	human	Respiratory Virus Unit, Microbiology Services Colindale, Public Health England	Respiratory Virus Unit, Microbiology Services Colindale, Public Health England	Monica Galiano, Shahjahan Miah, Angie Lackenby, Omolola Akinbami, Tiina Talts, Leena Bhaw, Richard Myers, Steven Platt, Kirstin Edwards, Jonathan Hubb, Joanna Ellis, Maria Zambon	Illumina	GISAID	N
Switzerland/42202805/2020	ncov	EPI_ISL_418440	2020-03-20	2020-03-30	Europe / Switzerland / Lucerne	genome	human	University Hospital Basel, Clinical Virology	University Hospital Basel, Clinical Bacteriology	Hirsch, H., Leuzinger, K., Seth-Smith, H., Mari, A., Roloff, T., Egli, A.	Nanopore	GISAID	N
Italy/TE4925/2020	ncov	EPI_ISL_418255	2020-03-14	2020-03-29	Europe / Italy / Abruzzo	genome	human	Presidio Ospedaliero "S. Spirito" - PESCARA	Istituto Zooprofilattico Sperimentale dell'Abruzzo e Molise "G. Caporale"	Lorusso A, Marcacci M, Cammà C, Monaco F, Puglia I, Di Pasquale A, Rinaldi A, Mangone I, Savini G	Illumina	GISAID	N
USA/WI-08/2020	ncov	EPI_ISL_417202	2020-03-21	2020-03-24	North America / USA / Wisconsin	genome	human	University of Wisconsin-Madison AIDS Vaccine Research Laboratories	University of Wisconsin-Madison AIDS Vaccine Research Laboratories	Katarina Braun and Gage Moreno	Nanopore	GISAID	N
Scotland/EDB003/2020	ncov	EPI_ISL_415640	2020-03-08	2020-03-18	Europe / United Kingdom / Scotland	genome	human	Virology Department, Royal Infirmary of Edinburgh, NHS Lothian	Virology Department, Royal Infirmary of Edinburgh, NHS Lothian	McHugh M, Dewar R, O’Toole Á, Rambaut A, Williams TC, Templeton K	Nanopore	GISAID	N
Scotland/EDB013/2020	ncov	EPI_ISL_415639	2020-03-10	2020-03-18	Europe / United Kingdom / Scotland	genome	human	Virology Department, Royal Infirmary of Edinburgh, NHS Lothian	Virology Department, Royal Infirmary of Edinburgh, NHS Lothian	McHugh M, Dewar R, O’Toole Á, Rambaut A, Williams TC, Templeton K	Nanopore	GISAID	N
Belgium/ULG-8532/2020	ncov	EPI_ISL_418635	2020-03-19	2020-03-30	Europe / Belgium / Liège	genome	human	Department of Clinical Microbiology	GIGA Medical Genomics	Keith Durkin, Maria Artesi, Sébastien Bontems, Raphaël Boreux, Cécile Meex, Pierrette Melin, Marie-Pierre Hayette, Vincent Bours.	Nanopore	GISAID	N
Belgium/ULG-9558/2020	ncov	EPI_ISL_418645	2020-03-21	2020-03-30	Europe / Belgium / Liège	genome	human	Department of Clinical Microbiology	GIGA Medical Genomics	Keith Durkin, Maria Artesi, Sébastien Bontems, Raphaël Boreux, Cécile Meex, Pierrette Melin, Marie-Pierre Hayette, Vincent Bours.	Nanopore	GISAID	N
Belgium/ULG-9716/2020	ncov	EPI_ISL_418657	2020-03-22	2020-03-30	Europe / Belgium / Liège	genome	human	Department of Clinical Microbiology	GIGA Medical Genomics	Keith Durkin, Maria Artesi, Sébastien Bontems, Raphaël Boreux, Cécile Meex, Pierrette Melin, Marie-Pierre Hayette, Vincent Bours.	Nanopore	GISAID	N
Canada/BC_7493713/2020	ncov	EPI_ISL_418844	2020-03-12	2020-03-31	North America / Canada / British Columbia	genome	human	BCCDC Public Health Laboratory	BCCDC Public Health Laboratory	Harrigan, Prystajecky, Krajden, Lee, Kamelian, Lapointe, Choi, Hoang, Sekirov, Levett, Tyson, Snutch, Loman, Quick, Li, Gilmour	Nanopore	GISAID	N
Belgium/ULG-8595/2020	ncov	EPI_ISL_418634	2020-03-19	2020-03-30	Europe / Belgium / Liège	genome	human	Department of Clinical Microbiology	GIGA Medical Genomics	Keith Durkin, Maria Artesi, Sébastien Bontems, Raphaël Boreux, Cécile Meex, Pierrette Melin, Marie-Pierre Hayette, Vincent Bours.	Nanopore	GISAID	N
Denmark/SSI-04/2020	ncov	EPI_ISL_416153	2020-03-02	2020-03-20	Europe / Denmark / Copenhagen	genome	human	Department of Virus and Microbiological Special diagnostics, Statens Serum Institut, Copenhagen, Denmark.	ViFU	Morten Rasmussen, Maiken Worsoe Rosenstierne , Anders Fomsgaard	Nanopore	GISAID	N
Italy/INMI7/2020	ncov	EPI_ISL_419255	2020-03-23	2020-04-01	Europe / Italy / Rome	genome	human	INMI Lazzaro Spallanzani IRCCS	INMI Lazzaro Spallanzani IRCCS	Antonino Di Caro, Cesare E. M. Gruber, Martina Rueca, Barbara Bartolini, Francesco Messina, Emanuela Giombini, Maria R. Capobianchi, Fabrizio Carletti, Francesca Colavita, Concetta Castilletti, Eleonora Lalle, Daniele Lapa, Giuseppe Ippolito.	Ion Torrent	GISAID	N
Belgium/RS-030257/2020	ncov	EPI_ISL_418986	2020-03-02	2020-03-31	Europe / Belgium / Hoegaarden	genome	human	KU Leuven, Clinical and Epidemiological Virology	KU Leuven, Clinical and Epidemiological Virology	Bert Vanmechelen, Joan Marti-Carreras, Tony Wawina, Piet Maes	Nanopore	GISAID	N
Wales/PHWC-23E1C/2020	ncov	EPI_ISL_418116	2020-03-13	2020-03-28	Europe / United Kingdom / Wales	genome	human	Wales Specialist Virology Centre	Public Health Wales Microbiology Cardiff	Catherine Moore, Joanne Watkins, Sally Corden, Sara Rey, Matt Bull, Tom Connor	Illumina	GISAID	N
USA/UT-00009/2020	ncov	EPI_ISL_417027	2020-03-20	2020-03-23	North America / USA / Utah	genome	human	Utah Public Health Laboratory	Utah Public Health Laboratory	Erin Young, Kelly Oakeson	Illumina	GISAID	N
Belgium/ULG-8664/2020	ncov	EPI_ISL_418641	2020-03-19	2020-03-30	Europe / Belgium / Liège	genome	human	Department of Clinical Microbiology	GIGA Medical Genomics	Keith Durkin, Maria Artesi, Sébastien Bontems, Raphaël Boreux, Cécile Meex, Pierrette Melin, Marie-Pierre Hayette, Vincent Bours.	Nanopore	GISAID	N
USA/UT-00008/2020	ncov	EPI_ISL_417026	2020-03-20	2020-03-23	North America / USA / Utah	genome	human	Utah Public Health Laboratory	Utah Public Health Laboratory	Erin Young, Kelly Oakeson	Illumina	GISAID	N
England/20100004706/2020	ncov	EPI_ISL_415133	2020-02-29	2020-03-16	Europe / United Kingdom / England	genome	human	Respiratory Virus Unit, Microbiology Services Colindale, Public Health England	Respiratory Virus Unit, Microbiology Services Colindale, Public Health England	Monica Galiano, Shahjahan Miah, Angie Lackenby, Omolola Akinbami, Tiina Talts, Leena Bhaw, Richard Myers, Steven Platt, Kirstin Edwards, Jonathan Hubb, Joanna Ellis, Maria Zambon	Illumina	GISAID	N
England/20100004806/2020	ncov	EPI_ISL_415134	2020-02-29	2020-03-16	Europe / United Kingdom / England	genome	human	Respiratory Virus Unit, Microbiology Services Colindale, Public Health England	Respiratory Virus Unit, Microbiology Services Colindale, Public Health England	Monica Galiano, Shahjahan Miah, Angie Lackenby, Omolola Akinbami, Tiina Talts, Leena Bhaw, Richard Myers, Steven Platt, Kirstin Edwards, Jonathan Hubb, Joanna Ellis, Maria Zambon	Illumina	GISAID	N
Senegal/139/2020	ncov	EPI_ISL_418217	2020-03-13	2020-03-29	Africa / Senegal / Mbour	genome	human	Institut Pasteur Dakar	Institut Pasteur de Dakar	Ndongo Dia, Ousmane Faye, Amadou Alpha Sall	Illumina	GISAID	N
USA/UT-00032/2020	ncov	EPI_ISL_417974	2020-03-19	2020-03-27	North America / USA / Utah	genome	human	Utah Public Health Laboratory	Utah Public Health Laboratory	Erin Young, Kelly Oakeson	Illumina	GISAID	N
Germany/NRW-30/2020	ncov	EPI_ISL_419547	2020-03-15	2020-04-02	Europe / Germany / Duesseldorf	genome	human	Center of Medical Microbiology, Virology, and Hospital Hygiene, University of Duesseldorf	Center of Medical Microbiology, Virology, and Hospital Hygiene, University of Duesseldorf	Ortwin Adams, Marcel Andree, Alexander Dilthey, Torsten Feldt, Sandra Hauka, Torsten Houwaart, Björn-Erik Jensen, Detlef Kindgen-Milles, Malte Kohns Vasconcelos, Klaus Pfeffer, Tina Senff, Daniel Strelow, Jörg Timm, Andreas Walker, Tobias Wienemann	Nanopore	GISAID	N
Wales/PHW06/2020	ncov	EPI_ISL_415435	2020-03-06	2020-03-17	Europe / United Kingdom / Wales	genome	human	Wales Specialist Virology Centre	Public Health Wales Microbiology Cardiff	Catherine Moore, Joanne Watkins, Sally Corden, Tom Connor	?	GISAID	N
Wales/PHW09/2020	ncov	EPI_ISL_415978	2020-03-08	2020-03-19	Europe / United Kingdom / Wales	genome	human	Wales Specialist Virology Centre	Public Health Wales Microbiology Cardiff	Catherine Moore, Joanne Watkins, Sally Corden, Tom Connor	?	GISAID	N
Wales/PHWC-23E85/2020	ncov	EPI_ISL_418122	2020-03-13	2020-03-28	Europe / United Kingdom / Wales	genome	human	Wales Specialist Virology Centre	Public Health Wales Microbiology Cardiff	Catherine Moore, Joanne Watkins, Sally Corden, Sara Rey, Matt Bull, Tom Connor	Illumina	GISAID	N
USA/CT-Yale-006/2020	ncov	EPI_ISL_416420	2020-03-13	2020-03-20	North America / USA / Connecticut	genome	human	Yale Clinical Virology Laboratory	Grubaugh Lab - Yale School of Public Health	Joseph Fauver, Chantal Vogels, Anderson Brito, Tara Alpert, Nagarjuna Cheemarla, Ellen Foxman, Anthony Muyombwe, Jafar Razeq, Richard Martinello, Albert Ko, Marie-Louise Landry, Nathan Grubaugh	Nanopore	GISAID	N
USA/CT-Yale-040/2020	ncov	EPI_ISL_419528	2020-03-13	2020-04-02	North America / USA / Connecticut	genome	human	Yale Clinical Virology Laboratory	Grubaugh Lab - Yale School of Public Health	Joseph Fauver, Anderson Brito, Tara Alpert, Chantal Vogels, Ellen Foxman, Albert Ko, Marie Landry, Nathan Grubaugh	Nanopore	GISAID	N
Luxembourg/LNS0158952/2020	ncov	EPI_ISL_417534	2020-03-18	2020-03-27	Europe / Luxembourg	genome	human	Laboratoire Nationale de Santé, Microbiology, Virology	Laboratoire Nationale de Santé, Microbiology, Epidemiology and Microbial Genomics	Anke Wienecke-Baldacchino, Ardashel Latsuzbaia, Jessica Tapp, Catherine Ragimbeau, Guillaume Fournier, Tamir Abdelrahman, Trung Nguyen Nguyen, Joel Mossong	Illumina	GISAID	N
USA/CT-Yale-016/2020	ncov	EPI_ISL_419519	2020-03-19	2020-04-02	North America / USA / Connecticut	genome	human	Yale Clinical Virology Laboratory	Grubaugh Lab - Yale School of Public Health	Joseph Fauver, Anderson Brito, Tara Alpert, Chantal Vogels, Ellen Foxman, Albert Ko, Marie Landry, Nathan Grubaugh	Nanopore	GISAID	N
England/20100005406/2020	ncov	EPI_ISL_415135	2020-02-28	2020-03-16	Europe / United Kingdom / England	genome	human	Respiratory Virus Unit, Microbiology Services Colindale, Public Health England	Respiratory Virus Unit, Microbiology Services Colindale, Public Health England	Monica Galiano, Shahjahan Miah, Angie Lackenby, Omolola Akinbami, Tiina Talts, Leena Bhaw, Richard Myers, Steven Platt, Kirstin Edwards, Jonathan Hubb, Joanna Ellis, Maria Zambon	Illumina	GISAID	N
England/20100121006/2020	ncov	EPI_ISL_415140	2020-02-29	2020-03-16	Europe / United Kingdom / England	genome	human	Respiratory Virus Unit, Microbiology Services Colindale, Public Health England	Respiratory Virus Unit, Microbiology Services Colindale, Public Health England	Monica Galiano, Shahjahan Miah, Angie Lackenby, Omolola Akinbami, Tiina Talts, Leena Bhaw, Richard Myers, Steven Platt, Kirstin Edwards, Jonathan Hubb, Joanna Ellis, Maria Zambon	Illumina	GISAID	N
England/20100121007/2020	ncov	EPI_ISL_415141	2020-02-29	2020-03-16	Europe / United Kingdom / England	genome	human	Respiratory Virus Unit, Microbiology Services Colindale, Public Health England	Respiratory Virus Unit, Microbiology Services Colindale, Public Health England	Monica Galiano, Shahjahan Miah, Angie Lackenby, Omolola Akinbami, Tiina Talts, Leena Bhaw, Richard Myers, Steven Platt, Kirstin Edwards, Jonathan Hubb, Joanna Ellis, Maria Zambon	Illumina	GISAID	N
Congo/73/2020	ncov	EPI_ISL_417941	2020-03-18	2020-03-27	Africa / Democratic Republic of the Congo / Kinshasa	genome	human	Viral Respiratory Lab, National Institute for Biomedical Research (INRB)	Pathogen Sequencing Lab, National Institute for Biomedical Research (INRB)	Placide Mbala-Kingebeni, Edith Nkwembe, Eddy Kinganda-Lusamaki, Amuri Aziza, Catherine Pratt, Matthias Pauthner, Josh Quick, Allison Black, James Hadfield, Trevor Bedford, Ian Goodfellow, Nick Loman, Kristian Andersen, Michael Wiley, Steve Ahuka-Mundeke, Jean-Jacques Muyembe Tamfum	Illumina	GISAID	N
Congo/KN-0043/2020	ncov	EPI_ISL_417435	2020-03-15	2020-03-25	Africa / Democratic Republic of the Congo / Kinshasa	genome	human	Viral Respiratory Lab, National Institute for Biomedical Research (INRB)	Pathogen Sequencing Lab, National Institute for Biomedical Research (INRB)	Placide Mbala-Kingebeni, Edith Nkwembe, Eddy Kinganda-Lusamaki, Amuri Aziza, Catherine Pratt, Matthias Pauthner, Josh Quick, Allison Black, James Hadfield, Trevor Bedford, Ian Goodfellow, Nick Loman, Kristian Andersen, Michael Wiley, Steve Ahuka-Mundeke, Jean-Jacques Muyembe Tamfum	Nanopore	GISAID	N
Congo/80/2020	ncov	EPI_ISL_417942	2020-03-18	2020-03-27	Africa / Democratic Republic of the Congo / Kinshasa	genome	human	Viral Respiratory Lab, National Institute for Biomedical Research (INRB)	Pathogen Sequencing Lab, National Institute for Biomedical Research (INRB)	Placide Mbala-Kingebeni, Edith Nkwembe, Eddy Kinganda-Lusamaki, Amuri Aziza, Catherine Pratt, Matthias Pauthner, Josh Quick, Allison Black, James Hadfield, Trevor Bedford, Ian Goodfellow, Nick Loman, Kristian Andersen, Michael Wiley, Steve Ahuka-Mundeke, Jean-Jacques Muyembe Tamfum	Illumina	GISAID	N
Congo/KN-0054/2020	ncov	EPI_ISL_417437	2020-03-17	2020-03-25	Africa / Democratic Republic of the Congo / Kinshasa	genome	human	Viral Respiratory Lab, National Institute for Biomedical Research (INRB)	Pathogen Sequencing Lab, National Institute for Biomedical Research (INRB)	Placide Mbala-Kingebeni, Edith Nkwembe, Eddy Kinganda-Lusamaki, Amuri Aziza, Catherine Pratt, Matthias Pauthner, Josh Quick, Allison Black, James Hadfield, Trevor Bedford, Ian Goodfellow, Nick Loman, Kristian Andersen, Michael Wiley, Steve Ahuka-Mundeke, Jean-Jacques Muyembe Tamfum	Illumina	GISAID	Y
England/20126033202/2020	ncov	EPI_ISL_418761	2020-03-18	2020-03-30	Europe / United Kingdom / England	genome	human	Respiratory Virus Unit, Microbiology Services Colindale, Public Health England	Respiratory Virus Unit, Microbiology Services Colindale, Public Health England	Monica Galiano, Shahjahan Miah, Angie Lackenby, Omolola Akinbami, Tiina Talts, Leena Bhaw, Richard Myers, Steven Platt, Kirstin Edwards, Jonathan Hubb, Joanna Ellis, Maria Zambon	Illumina	GISAID	N
Spain/Galicia201663/2020	ncov	EPI_ISL_417007	2020-03-07	2020-03-23	Europe / Spain / Galicia	genome	human	HOSPITAL SANTA MARIA NAI	Instituto de Salud Carlos III	Iglesias-Caballero, M. Molinero Calamita, M. González-Esguevillas, M. Camarero S. Pozo F. Casas I. Jiménez, P. Jiménez, M. Zaballos, A. Monzón, S. Varona, S. Juliá, M. Cuesta, I. García Costa, J.	Illumina	GISAID	N
Spain/Madrid201442/2020	ncov	EPI_ISL_417010	2020-03-04	2020-03-23	Europe / Spain / Madrid	genome	human	FUNDACION JIMENEZ DIAZ	Instituto de Salud Carlos III	Iglesias-Caballero, M. Molinero Calamita, M. González-Esguevillas, M. Camarero, S. Pozo, F. Casas, I. Jiménez, P. Jiménez, M. Zaballos, A. Monzón, S. Varona, S. Juliá, M. Cuesta, I. Fernández Roblas, R.	Illumina	GISAID	N
Luxembourg/LNS2848109/2020	ncov	EPI_ISL_417527	2020-03-18	2020-03-27	Europe / Luxembourg	genome	human	Laboratoire Nationale de Santé, Microbiology, Virology	Laboratoire Nationale de Santé, Microbiology, Epidemiology and Microbial Genomics	Anke Wienecke-Baldacchino, Ardashel Latsuzbaia, Jessica Tapp, Catherine Ragimbeau, Guillaume Fournier, Tamir Abdelrahman, Trung Nguyen Nguyen, Joel Mossong	?	GISAID	N
Spain/Madrid201105/2020	ncov	EPI_ISL_418251	2020-02-25	2020-03-29	Europe / Spain / Madrid	genome	human	HOSPITAL UNIVERSITARIO LA PAZ	Instituto de Salud Carlos III	Iglesias-Caballero, M. Molinero Calamita, M. González-Esguevillas, M. Camarero, S. Pozo, F. Casas, I. Jiménez, P. Jiménez, M. Zaballos, A. Monzón, S. Varona, S. Juliá, M. Cuesta, I. Romero P.	Illumina	GISAID	Y
England/20108003202/2020	ncov	EPI_ISL_417247	2020-03-02	2020-03-25	Europe / United Kingdom / England	genome	human	Respiratory Virus Unit, Microbiology Services Colindale, Public Health England	Respiratory Virus Unit, Microbiology Services Colindale, Public Health England	Monica Galiano, Shahjahan Miah, Angie Lackenby, Omolola Akinbami, Tiina Talts, Leena Bhaw, Richard Myers, Steven Platt, Kirstin Edwards, Jonathan Hubb, Joanna Ellis, Maria Zambon	Illumina	GISAID	N
England/20110043706/2020	ncov	EPI_ISL_417310	2020-03-07	2020-03-25	Europe / United Kingdom / England	genome	human	Respiratory Virus Unit, Microbiology Services Colindale, Public Health England	Respiratory Virus Unit, Microbiology Services Colindale, Public Health England	Monica Galiano, Shahjahan Miah, Angie Lackenby, Omolola Akinbami, Tiina Talts, Leena Bhaw, Richard Myers, Steven Platt, Kirstin Edwards, Jonathan Hubb, Joanna Ellis, Maria Zambon	Illumina	GISAID	N
Finland/FIN03032020A/2020	ncov	EPI_ISL_413602	2020-03-03	2020-03-08	Europe / Finland / Helsinki	genome	human	Department of Virology and Immunology, University of Helsinki and Helsinki University Hospital, Huslab Finland	Department of Virology, Faculty of Medicine, University of Helsinki, Helsinki, Finland	Teemu Smura, Hannimari Kallio-Kokko, Olli Vapalahti	Illumina	GISAID	N
England/20110000906/2020	ncov	EPI_ISL_417304	2020-03-06	2020-03-25	Europe / United Kingdom / England	genome	human	Respiratory Virus Unit, Microbiology Services Colindale, Public Health England	Respiratory Virus Unit, Microbiology Services Colindale, Public Health England	Monica Galiano, Shahjahan Miah, Angie Lackenby, Omolola Akinbami, Tiina Talts, Leena Bhaw, Richard Myers, Steven Platt, Kirstin Edwards, Jonathan Hubb, Joanna Ellis, Maria Zambon	Illumina	GISAID	N
Australia/NSW61/2020	ncov	EPI_ISL_417411	2020-03-17	2020-03-25	Oceania / Australia / New South Wales / Sydney	genome	human	Centre for Infectious Diseases and Microbiology Public Health	NSW Health Pathology - Institute of Clinical Pathology and Medical Research; Westmead Hospital; University of Sydney	O’Sullivan MV, Sintchenko V, Chen SC, Maddocks S, Kok J, Dwyer DE, Rockett R, Eden J-S, Lam C, Gray K, Timms V, Gall M, Arnott A, Sadsad R, Carter I, Rahman H and Holmes EC for the 2019-nCoV Study Group	Illumina	GISAID	Y
France/HF1993/2020	ncov	EPI_ISL_414637	2020-03-04	2020-03-15	Europe / France / Hauts de France / Compiègne	genome	human	Centre Hospitalier Compiègne Laboratoire de Biologie	National Reference Center for Viruses of Respiratory Infections, Institut Pasteur, Paris	Mélnie Albert, Marion Barbet, Sylvie Behillil, Méline Bizard, Angela Brisebarre, Flora Donati Vincent Enouf, Maud Vanpeene, Sylvie van der Werf, Raulin Olivia	Illumina	GISAID	N
France/HF2393/2020	ncov	EPI_ISL_418227	2020-03-12	2020-03-29	Europe / France / Hauts de France / Compiègne	genome	human	Centre Hospitalier Compiègne Laboratoire de Biologie	National Reference Center for Viruses of Respiratory Infections, Institut Pasteur, Paris	Mélanie Albert, Marion Barbet, Sylvie Behillil, Méline Bizard, Angela Brisebarre, Flora Donati, Etienne Simon-Lorière, Vincent Enouf, Maud Vanpeene, Sylvie van der Werf, Raulin Olivia	Illumina	GISAID	N
France/HF2155/2020	ncov	EPI_ISL_418225	2020-03-08	2020-03-29	Europe / France / Hauts de France / Compiègne	genome	human	Centre Hospitalier Compiègne Laboratoire de Biologie	National Reference Center for Viruses of Respiratory Infections, Institut Pasteur, Paris	Mélanie Albert, Marion Barbet, Sylvie Behillil, Méline Bizard, Angela Brisebarre, Flora Donati, Fabiana Gambaro, Etienne Simon-Lorière, Vincent Enouf, Maud Vanpeene, Sylvie van der Werf, Raulin Olivia	Illumina	GISAID	N
France/HF2239/2020	ncov	EPI_ISL_416497	2020-03-10	2020-03-22	Europe / France / Hauts de France / Compiègne	genome	human	Centre Hospitalier Compiègne Laboratoire de Biologie	National Reference Center for Viruses of Respiratory Infections, Institut Pasteur, Paris	Mélnie Albert, Marion Barbet, Sylvie Behillil, Méline Bizard, Angela Brisebarre, Flora Donati, Etienne Simon-Lorière, Vincent Enouf, Maud Vanpeene, Sylvie van der Werf, Raulin Olivia	Illumina	GISAID	N
Canada/ON_PHL0539/2020	ncov	EPI_ISL_418353	2020-03-09	2020-03-30	North America / Canada / Ontario	genome	human	Public Health Ontario Laboratories	Public Health Ontario Laboratories	Alireza Eshaghi, Samir N Patel, Jonathan B Gubbay, Vanessa G Allen, Christine Frantz, Aimin Li, Sandeep Nagra	Illumina	GISAID	N
Congo/KN-0017/2020	ncov	EPI_ISL_417433	2020-03-11	2020-03-25	Africa / Democratic Republic of the Congo / Kinshasa	genome	human	Viral Respiratory Lab, National Institute for Biomedical Research (INRB)	Pathogen Sequencing Lab, National Institute for Biomedical Research (INRB)	Placide Mbala-Kingebeni, Edith Nkwembe, Eddy Kinganda-Lusamaki, Amuri Aziza, Catherine Pratt, Matthias Pauthner, Josh Quick, Allison Black, James Hadfield, Trevor Bedford, Ian Goodfellow, Nick Loman, Kristian Andersen, Michael Wiley, Steve Ahuka-Mundeke, Jean-Jacques Muyembe Tamfum	Nanopore	GISAID	N
France/HF2174/2020	ncov	EPI_ISL_415654	2020-03-09	2020-03-18	Europe / France / Hauts de France / Compiègne	genome	human	Centre Hospitalier Compiègne Laboratoire de Biologie	National Reference Center for Viruses of Respiratory Infections, Institut Pasteur, Paris	Mélnie Albert, Marion Barbet, Sylvie Behillil, Méline Bizard, Angela Brisebarre, Flora Donati Vincent Enouf, Maud Vanpeene, Sylvie van der Werf, Raulin Olivia	Illumina	GISAID	N
USA/WI-17/2020	ncov	EPI_ISL_417517	2020-03-13	2020-03-27	North America / USA / Wisconsin	genome	human	AIDS Vaccine Research Laboratories	AIDS Vaccine Research Laboratories	Gage Moreno, Kat Braun, and AIDS Vaccine Research Laboratories et al.	Nanopore	GISAID	N
France/ARA09588/2020	ncov	EPI_ISL_418416	2020-03-16	2020-03-30	Europe / France / ARA / Venissieux	genome	human	GH Les Portes du Sud	CNR Virus des Infections Respiratoires - France SUD	Antonin Bal, Gregory Destras, Gwendolyne Burfin, Solenne Brun, Carine Moustaud, Raphaelle Lamy, Alexandre Gaymard, Maude Bouscambert-Duchamp, Florence Morfin-Sherpa, Martine Valette, Bruno Lina, Laurence Josset	Illumina	GISAID	N
France/ARA12249/2020	ncov	EPI_ISL_419181	2020-03-22	2020-04-01	Europe / France / ARA / Lyon	genome	human	Institut des Agents Infectieux (IAI), Hospices Civils de Lyon	CNR Virus des Infections Respiratoires - France SUD	Antonin Bal, Gregory Destras, Gwendolyne Burfin, Solenne Brun, Carine Moustaud, Raphaelle Lamy, Alexandre Gaymard, Maude Bouscambert-Duchamp, Florence Morfin-Sherpa, Martine Valette, Bruno Lina, Laurence Josset	Illumina	GISAID	N
Slovakia/SK-BMC5/2020	ncov	EPI_ISL_417879	2020-03-06	2020-03-27	Europe / Slovakia / Kosice	genome	human	Institute of Virology, Biomedical Research Center of the Slovak Academy of Sciences, Bratislava; Public Health Authority of the Slovak Republic, Bratislava	Institute of Virology, Biomedical Research Center of the Slovak Academy of Sciences, Bratislava; Comenius University Science Park, Bratislava	Monika Slávikova, Martina Ličková, Sabina Fumačová Havlíková, Juraj Koči, Juraj Kopáček, Elena Tichá, Edita Staroňová, Jaroslav Budiš, Werner Krampl, Miroslav Böhmer, Diana Rusňáková, Tomáš Szemeš, Boris Klempa	Illumina	GISAID	N
France/IDF2410/2020	ncov	EPI_ISL_418229	2020-03-12	2020-03-29	Europe / France / Ile de France / Levallois-Perret	genome	human	Hopital franco britannique - Laboratoire	National Reference Center for Viruses of Respiratory Infections, Institut Pasteur, Paris	Mélanie Albert, Marion Barbet, Sylvie Behillil, Méline Bizard, Angela Brisebarre, Flora Donati, Etienne Simon-Lorière, Vincent Enouf, Maud Vanpeene, Sylvie van der Werf, Marianne Asso Bonnet	Illumina	GISAID	N
France/IDF2532/2020	ncov	EPI_ISL_418232	2020-03-15	2020-03-29	Europe / France / Ile de France / Meudon la Forêt	genome	human	Service des Urgences	National Reference Center for Viruses of Respiratory Infections, Institut Pasteur, Paris	Mélanie Albert, Marion Barbet, Sylvie Behillil, Méline Bizard, Angela Brisebarre, Flora Donati, Etienne Simon-Lorière, Vincent Enouf, Maud Vanpeene, Sylvie van der Werf, Boubkeur	Illumina	GISAID	N
France/IDF2533/2020	ncov	EPI_ISL_418233	2020-03-15	2020-03-29	Europe / France / Ile de France / Meudon la Forêt	genome	human	Service des Urgences	National Reference Center for Viruses of Respiratory Infections, Institut Pasteur, Paris	Mélanie Albert, Marion Barbet, Sylvie Behillil, Méline Bizard, Angela Brisebarre, Flora Donati, Etienne Simon-Lorière, Vincent Enouf, Maud Vanpeene, Sylvie van der Werf, Boubkeur	Illumina	GISAID	N
England/20110136302/2020	ncov	EPI_ISL_418668	2020-03-09	2020-03-30	Europe / United Kingdom / England	genome	human	Respiratory Virus Unit, Microbiology Services Colindale, Public Health England	Respiratory Virus Unit, Microbiology Services Colindale, Public Health England	Monica Galiano, Shahjahan Miah, Angie Lackenby, Omolola Akinbami, Tiina Talts, Leena Bhaw, Richard Myers, Steven Platt, Kirstin Edwards, Jonathan Hubb, Joanna Ellis, Maria Zambon	Illumina	GISAID	N
England/20124020402/2020	ncov	EPI_ISL_418701	2020-03-17	2020-03-30	Europe / United Kingdom / England	genome	human	Respiratory Virus Unit, Microbiology Services Colindale, Public Health England	Respiratory Virus Unit, Microbiology Services Colindale, Public Health England	Monica Galiano, Shahjahan Miah, Angie Lackenby, Omolola Akinbami, Tiina Talts, Leena Bhaw, Richard Myers, Steven Platt, Kirstin Edwards, Jonathan Hubb, Joanna Ellis, Maria Zambon	Illumina	GISAID	N
England/20126012702/2020	ncov	EPI_ISL_418756	2020-03-17	2020-03-30	Europe / United Kingdom / England	genome	human	Respiratory Virus Unit, Microbiology Services Colindale, Public Health England	Respiratory Virus Unit, Microbiology Services Colindale, Public Health England	Monica Galiano, Shahjahan Miah, Angie Lackenby, Omolola Akinbami, Tiina Talts, Leena Bhaw, Richard Myers, Steven Platt, Kirstin Edwards, Jonathan Hubb, Joanna Ellis, Maria Zambon	Illumina	GISAID	N
Denmark/SSI-104/2020	ncov	EPI_ISL_415648	2020-03-03	2020-03-18	Europe / Denmark	genome	human	Department of Virus and Microbiological Special diagnostics, Statens Serum Institut, Copenhagen, Denmark.	ViFU	Morten Rasmussen, Maiken Worsoe Rosenstierne , Anders Fomsgaard	Illumina	GISAID	N
France/IDF2284/2020	ncov	EPI_ISL_416501	2020-03-10	2020-03-22	Europe / France / Ile de France / Levallois-Perret	genome	human	Hopital franco britannique - Service des Urgences	National Reference Center for Viruses of Respiratory Infections, Institut Pasteur, Paris	Mélnie Albert, Marion Barbet, Sylvie Behillil, Méline Bizard, Angela Brisebarre, Flora Donati, Etienne Simon-Lorière, Vincent Enouf, Maud Vanpeene, Sylvie van der Werf	Illumina	GISAID	N
France/HF1871/2020	ncov	EPI_ISL_414630	2020-03-03	2020-03-15	Europe / France / Hauts de France / Compiègne	genome	human	Centre Hospitalier Compiègne Laboratoire de Biologie	National Reference Center for Viruses of Respiratory Infections, Institut Pasteur, Paris	Mélnie Albert, Marion Barbet, Sylvie Behillil, Méline Bizard, Angela Brisebarre, Flora Donati Vincent Enouf, Maud Vanpeene, Sylvie van der Werf, Raulin Olivia	Illumina	GISAID	N
France/HF2595/2020	ncov	EPI_ISL_418237	2020-03-16	2020-03-29	Europe / France / Hauts de France / Compiègne	genome	human	Centre Hospitalier Compiègne Laboratoire de Biologie	National Reference Center for Viruses of Respiratory Infections, Institut Pasteur, Paris	Mélanie Albert, Marion Barbet, Sylvie Behillil, Méline Bizard, Angela Brisebarre, Flora Donati, Etienne Simon-Lorière, Vincent Enouf, Maud Vanpeene, Sylvie van der Werf, Raulin Olivia	Illumina	GISAID	N
France/IDF2256/2020	ncov	EPI_ISL_416498	2020-03-11	2020-03-22	Europe / France / Ile de France / Garches	genome	human	Institut Médico légal- Hop R. Poincaré	National Reference Center for Viruses of Respiratory Infections, Institut Pasteur, Paris	Mélnie Albert, Marion Barbet, Sylvie Behillil, Méline Bizard, Angela Brisebarre, Flora Donati, Etienne Simon-Lorière, Vincent Enouf, Maud Vanpeene, Sylvie van der Werf	Illumina	GISAID	N
England/20124003702/2020	ncov	EPI_ISL_418690	2020-03-17	2020-03-30	Europe / United Kingdom / England	genome	human	Respiratory Virus Unit, Microbiology Services Colindale, Public Health England	Respiratory Virus Unit, Microbiology Services Colindale, Public Health England	Monica Galiano, Shahjahan Miah, Angie Lackenby, Omolola Akinbami, Tiina Talts, Leena Bhaw, Richard Myers, Steven Platt, Kirstin Edwards, Jonathan Hubb, Joanna Ellis, Maria Zambon	Illumina	GISAID	N
France/B2343/2020	ncov	EPI_ISL_416508	2020-03-06	2020-03-22	Europe / France / Bretagne / Rennes	genome	human	CHRU Pontchaillou - Laboratoire de Virologie	National Reference Center for Viruses of Respiratory Infections, Institut Pasteur, Paris	Mélnie Albert, Marion Barbet, Sylvie Behillil, Méline Bizard, Angela Brisebarre, Flora Donati, Etienne Simon-Lorière, Vincent Enouf, Maud Vanpeene, Sylvie van der Werf, Gisèle Lagathu	Illumina	GISAID	N
USA/CA-CDPH-UC26/2020	ncov	EPI_ISL_417330	2020-03-13	2020-03-25	North America / USA / California / San Francisco County	genome	human	Chiu Laboratory, University of California, San Francisco	Chiu Laboratory, University of California, San Francisco	Xianding Deng, Scot Federman, Wei Gu, and Charles Y. Chiu	Illumina	GISAID	N
France/PL1643/2020	ncov	EPI_ISL_414625	2020-02-26	2020-03-15	Europe / France / Pays de la Loire / Nantes	genome	human	Centre Hospitalier Régional Universitaire de Nantes Laboratoire de Virologie	National Reference Center for Viruses of Respiratory Infections, Institut Pasteur, Paris	Mélnie Albert, Marion Barbet, Sylvie Behillil, Méline Bizard, Angela Brisebarre, Flora Donati Vincent Enouf, Maud Vanpeene, Sylvie van der Werf, Marianne Coste-Burel	Illumina	GISAID	N
Finland/13M69/2020	ncov	EPI_ISL_418396	2020-03-13	2020-03-30	Europe / Finland	genome	human	Department of Virology and Immunology, University of Helsinki and Helsinki University Hospital, Huslab Finland	Department of Virology, Faculty of Medicine, University of Helsinki, Helsinki, Finland	Teemu Smura, Hannimari Kallio-Kokko, Olli Vapalahti	Illumina	GISAID	N
Finland/13M82/2020	ncov	EPI_ISL_418399	2020-03-13	2020-03-30	Europe / Finland	genome	human	Department of Virology and Immunology, University of Helsinki and Helsinki University Hospital, Huslab Finland	Department of Virology, Faculty of Medicine, University of Helsinki, Helsinki, Finland	Teemu Smura, Hannimari Kallio-Kokko, Olli Vapalahti	Illumina	GISAID	N
Taiwan/NTU03/2020	ncov	EPI_ISL_413592	2020-03-02	2020-03-07	Asia / China / Taiwan / Taipei	genome	human	Department of Laboratory Medicine, National Taiwan University Hospital	Microbial Genomics Core Lab, National Taiwan University Centers of Genomic and Precision Medicine	Shiou-Hwei Yeh, You-Yu Lin, Ya-Yun Lai, Chiao-Ling Li, Shan-Chwen Chang, Pei-Jer Chen, Sui-Yuan Chang	Sanger	GISAID	N
Iceland/134/2020	ncov	EPI_ISL_417735	2020-03-12	2020-03-27	Europe / Iceland / Reykjavik	genome	human	The National University Hospital of Iceland	deCODE genetics	Daniel F Gudbjartsson; Agnar Helgason; Hakon Jonsson; Olafur T Magnusson; Pall Melsted; Gudmundur L Norddahl; Jona Saemundsdottir; Asgeir Sigurdsson; Patrick Sulem; Arna B Agustsdottir; Berglind Eiriksdottir; Run Fridriksdottir; Elisabet E Gardarsdottir; Gudmundur Georgsson; Olafia S Gretarsdottir; Kjartan R Gudmundsson; Thora R Gunnarsdottir; Arnaldur Gylfason; Hilma Holm; Brynjar O Jensson; Asl…	Illumina	GISAID	N
Iceland/63/2020	ncov	EPI_ISL_417855	2020-03-07	2020-03-27	Europe / Iceland / Reykjavik	genome	human	The National University Hospital of Iceland	deCODE genetics	Daniel F Gudbjartsson; Agnar Helgason; Hakon Jonsson; Olafur T Magnusson; Pall Melsted; Gudmundur L Norddahl; Jona Saemundsdottir; Asgeir Sigurdsson; Patrick Sulem; Arna B Agustsdottir; Berglind Eiriksdottir; Run Fridriksdottir; Elisabet E Gardarsdottir; Gudmundur Georgsson; Olafia S Gretarsdottir; Kjartan R Gudmundsson; Thora R Gunnarsdottir; Arnaldur Gylfason; Hilma Holm; Brynjar O Jensson; Asl…	Illumina	GISAID	N
Iceland/75/2020	ncov	EPI_ISL_417726	2020-03-09	2020-03-27	Europe / Iceland / Reykjavik	genome	human	The National University Hospital of Iceland	deCODE genetics	Daniel F Gudbjartsson; Agnar Helgason; Hakon Jonsson; Olafur T Magnusson; Pall Melsted; Gudmundur L Norddahl; Jona Saemundsdottir; Asgeir Sigurdsson; Patrick Sulem; Arna B Agustsdottir; Berglind Eiriksdottir; Run Fridriksdottir; Elisabet E Gardarsdottir; Gudmundur Georgsson; Olafia S Gretarsdottir; Kjartan R Gudmundsson; Thora R Gunnarsdottir; Arnaldur Gylfason; Hilma Holm; Brynjar O Jensson; Asl…	Illumina	GISAID	N
Wales/PHWC-23E49/2020	ncov	EPI_ISL_418119	2020-03-13	2020-03-28	Europe / United Kingdom / Wales	genome	human	Wales Specialist Virology Centre	Public Health Wales Microbiology Cardiff	Catherine Moore, Joanne Watkins, Sally Corden, Sara Rey, Matt Bull, Tom Connor	Illumina	GISAID	N
Congo/81/2020	ncov	EPI_ISL_417944	2020-03-18	2020-03-27	Africa / Democratic Republic of the Congo / Kinshasa	genome	human	Viral Respiratory Lab, National Institute for Biomedical Research (INRB)	Pathogen Sequencing Lab, National Institute for Biomedical Research (INRB)	Placide Mbala-Kingebeni, Edith Nkwembe, Eddy Kinganda-Lusamaki, Amuri Aziza, Catherine Pratt, Matthias Pauthner, Josh Quick, Allison Black, James Hadfield, Trevor Bedford, Ian Goodfellow, Nick Loman, Kristian Andersen, Michael Wiley, Steve Ahuka-Mundeke, Jean-Jacques Muyembe Tamfum	Illumina	GISAID	N
Finland/13M58/2020	ncov	EPI_ISL_418392	2020-03-13	2020-03-30	Europe / Finland	genome	human	Department of Virology and Immunology, University of Helsinki and Helsinki University Hospital, Huslab Finland	Department of Virology, Faculty of Medicine, University of Helsinki, Helsinki, Finland	Teemu Smura, Hannimari Kallio-Kokko, Olli Vapalahti	Illumina	GISAID	N
Finland/13M64/2020	ncov	EPI_ISL_418394	2020-03-13	2020-03-30	Europe / Finland	genome	human	Department of Virology and Immunology, University of Helsinki and Helsinki University Hospital, Huslab Finland	Department of Virology, Faculty of Medicine, University of Helsinki, Helsinki, Finland	Teemu Smura, Hannimari Kallio-Kokko, Olli Vapalahti	Illumina	GISAID	N
Finland/14M26/2020	ncov	EPI_ISL_418406	2020-03-14	2020-03-30	Europe / Finland	genome	human	Department of Virology and Immunology, University of Helsinki and Helsinki University Hospital, Huslab Finland	Department of Virology, Faculty of Medicine, University of Helsinki, Helsinki, Finland	Teemu Smura, Hannimari Kallio-Kokko, Olli Vapalahti	Illumina	GISAID	N
Finland/13M65/2020	ncov	EPI_ISL_418395	2020-03-13	2020-03-30	Europe / Finland	genome	human	Department of Virology and Immunology, University of Helsinki and Helsinki University Hospital, Huslab Finland	Department of Virology, Faculty of Medicine, University of Helsinki, Helsinki, Finland	Teemu Smura, Hannimari Kallio-Kokko, Olli Vapalahti	Illumina	GISAID	N
Finland/14M16/2020	ncov	EPI_ISL_418404	2020-03-14	2020-03-30	Europe / Finland	genome	human	Department of Virology and Immunology, University of Helsinki and Helsinki University Hospital, Huslab Finland	Department of Virology, Faculty of Medicine, University of Helsinki, Helsinki, Finland	Teemu Smura, Hannimari Kallio-Kokko, Olli Vapalahti	Illumina	GISAID	N
Finland/13M60/2020	ncov	EPI_ISL_418393	2020-03-13	2020-03-30	Europe / Finland	genome	human	Department of Virology and Immunology, University of Helsinki and Helsinki University Hospital, Huslab Finland	Department of Virology, Faculty of Medicine, University of Helsinki, Helsinki, Finland	Teemu Smura, Hannimari Kallio-Kokko, Olli Vapalahti	Illumina	GISAID	N
Finland/14M12/2020	ncov	EPI_ISL_418401	2020-03-14	2020-03-30	Europe / Finland	genome	human	Department of Virology and Immunology, University of Helsinki and Helsinki University Hospital, Huslab Finland	Department of Virology, Faculty of Medicine, University of Helsinki, Helsinki, Finland	Teemu Smura, Hannimari Kallio-Kokko, Olli Vapalahti	Illumina	GISAID	N
SaudiArabia/SCDC-3321/2020	ncov	EPI_ISL_416521	2020-03-10	2020-03-22	Asia / Saudi Arabia	genome	human	Public Health Laboratory	Public Health Laboratory, Saudi CDC	Albarrag, A	Illumina	GISAID	N
SaudiArabia/SCDC-3324/2020	ncov	EPI_ISL_416522	2020-03-10	2020-03-22	Asia / Saudi Arabia	genome	human	Public Health Laboratory, Saudi CDC	Public Health Laboratory, Saudi CDC	Albarrag,A	Illumina	GISAID	N
Portugal/PT0037/2020	ncov	EPI_ISL_418022	2020-03-15	2020-03-28	Europe / Portugal	genome	human	H Braga	Instituto Nacional de Saude (INSA)	Guiomar et al	Illumina	GISAID	N
Belgium/GS-030549/2020	ncov	EPI_ISL_418798	2020-03-05	2020-03-31	Europe / Belgium / Chaineux	genome	human	KU Leuven, Clinical and Epidemiological Virology	KU Leuven, Clinical and Epidemiological Virology	Bert Vanmechelen, Joan Marti-Carreras, Tony Wawina, Piet Maes	Nanopore	GISAID	N
Belgium/ULG-3163/2020	ncov	EPI_ISL_417006	2020-03-05	2020-03-23	Europe / Belgium / Liège	genome	human	Department of Clinical Microbiology	GIGA Medical Genomics	Durkin Keith, Artesi Maria, Bontems Sébastien, Boreux Raphaël, Meex Cécile, Melin Pierrette, Hayette Marie-Pierre, Bours Vincent.	Nanopore	GISAID	N
Belgium/ULG-3162/2020	ncov	EPI_ISL_417005	2020-03-05	2020-03-23	Europe / Belgium / Liège	genome	human	Department of Clinical Microbiology	GIGA Medical Genomics	Durkin Keith, Artesi Maria, Bontems Sébastien, Boreux Raphaël, Meex Cécile, Melin Pierrette, Hayette Marie-Pierre, Bours Vincent.	Nanopore	GISAID	N
Belgium/ULG-9641/2020	ncov	EPI_ISL_418652	2020-03-22	2020-03-30	Europe / Belgium / Liège	genome	human	Department of Clinical Microbiology	GIGA Medical Genomics	Keith Durkin, Maria Artesi, Sébastien Bontems, Raphaël Boreux, Cécile Meex, Pierrette Melin, Marie-Pierre Hayette, Vincent Bours.	Nanopore	GISAID	N
Belgium/ULG-8715/2020	ncov	EPI_ISL_418643	2020-03-19	2020-03-30	Europe / Belgium / Liège	genome	human	Department of Clinical Microbiology	GIGA Medical Genomics	Keith Durkin, Maria Artesi, Sébastien Bontems, Raphaël Boreux, Cécile Meex, Pierrette Melin, Marie-Pierre Hayette, Vincent Bours.	Nanopore	GISAID	N
Luxembourg/LNS2013896/2020	ncov	EPI_ISL_417531	2020-03-18	2020-03-27	Europe / Luxembourg	genome	human	Laboratoire Nationale de Santé, Microbiology, Virology	Laboratoire Nationale de Santé, Microbiology, Epidemiology and Microbial Genomics	Anke Wienecke-Baldacchino, Ardashel Latsuzbaia, Jessica Tapp, Catherine Ragimbeau, Guillaume Fournier, Tamir Abdelrahman, Trung Nguyen Nguyen, Joel Mossong	Illumina	GISAID	N
Luxembourg/LNS8489624/2020	ncov	EPI_ISL_417532	2020-03-18	2020-03-27	Europe / Luxembourg	genome	human	Laboratoire Nationale de Santé, Microbiology, Virology	Laboratoire Nationale de Santé, Microbiology, Epidemiology and Microbial Genomics	Anke Wienecke-Baldacchino, Ardashel Latsuzbaia, Jessica Tapp, Catherine Ragimbeau, Guillaume Fournier, Tamir Abdelrahman, Trung Nguyen Nguyen, Joel Mossong	?	GISAID	N
Belgium/ULG-8808/2020	ncov	EPI_ISL_418644	2020-03-19	2020-03-30	Europe / Belgium / Liège	genome	human	Department of Clinical Microbiology	GIGA Medical Genomics	Keith Durkin, Maria Artesi, Sébastien Bontems, Raphaël Boreux, Cécile Meex, Pierrette Melin, Marie-Pierre Hayette, Vincent Bours.	Nanopore	GISAID	N
Iceland/159/2020	ncov	EPI_ISL_417806	2020-03-13	2020-03-27	Europe / Iceland / Reykjavik	genome	human	The National University Hospital of Iceland	deCODE genetics	Daniel F Gudbjartsson; Agnar Helgason; Hakon Jonsson; Olafur T Magnusson; Pall Melsted; Gudmundur L Norddahl; Jona Saemundsdottir; Asgeir Sigurdsson; Patrick Sulem; Arna B Agustsdottir; Berglind Eiriksdottir; Run Fridriksdottir; Elisabet E Gardarsdottir; Gudmundur Georgsson; Olafia S Gretarsdottir; Kjartan R Gudmundsson; Thora R Gunnarsdottir; Arnaldur Gylfason; Hilma Holm; Brynjar O Jensson; Asl…	Illumina	GISAID	N
Iceland/300/2020	ncov	EPI_ISL_417629	2020-03-18	2020-03-27	Europe / Iceland / Reykjavik	genome	human	The National University Hospital of Iceland	deCODE genetics	Daniel F Gudbjartsson; Agnar Helgason; Hakon Jonsson; Olafur T Magnusson; Pall Melsted; Gudmundur L Norddahl; Jona Saemundsdottir; Asgeir Sigurdsson; Patrick Sulem; Arna B Agustsdottir; Berglind Eiriksdottir; Run Fridriksdottir; Elisabet E Gardarsdottir; Gudmundur Georgsson; Olafia S Gretarsdottir; Kjartan R Gudmundsson; Thora R Gunnarsdottir; Arnaldur Gylfason; Hilma Holm; Brynjar O Jensson; Asl…	Illumina	GISAID	N
Senegal/003/2020	ncov	EPI_ISL_418206	2020-02-28	2020-03-29	Africa / Senegal / Dakar	genome	human	Institut Pasteur Dakar	Institut Pasteur de Dakar	Ndongo Dia, Ousmane Faye, Amadou Alpha Sall	Illumina	GISAID	N
Senegal/016/2020	ncov	EPI_ISL_418207	2020-03-02	2020-03-29	Africa / Senegal / Dakar	genome	human	Institut Pasteur Dakar	Institut Pasteur de Dakar	Ndongo Dia, Ousmane Faye, Amadou Alpha Sall	Illumina	GISAID	Y
Senegal/020/2020	ncov	EPI_ISL_418208	2020-03-04	2020-03-29	Africa / Senegal / Dakar	genome	human	Institut Pasteur Dakar	Institut Pasteur de Dakar	Ndongo Dia, Ousmane Faye, Amadou Alpha Sall	Illumina	GISAID	N
Senegal/026/2020	ncov	EPI_ISL_418209	2020-03-03	2020-03-29	Africa / Senegal / Dakar	genome	human	Institut Pasteur Dakar	Institut Pasteur de Dakar	Ndongo Dia, Ousmane Faye, Amadou Alpha Sall	Illumina	GISAID	N
Iceland/213/2020	ncov	EPI_ISL_417752	2020-03-16	2020-03-27	Europe / Iceland / Reykjavik	genome	human	The National University Hospital of Iceland	deCODE genetics	Daniel F Gudbjartsson; Agnar Helgason; Hakon Jonsson; Olafur T Magnusson; Pall Melsted; Gudmundur L Norddahl; Jona Saemundsdottir; Asgeir Sigurdsson; Patrick Sulem; Arna B Agustsdottir; Berglind Eiriksdottir; Run Fridriksdottir; Elisabet E Gardarsdottir; Gudmundur Georgsson; Olafia S Gretarsdottir; Kjartan R Gudmundsson; Thora R Gunnarsdottir; Arnaldur Gylfason; Hilma Holm; Brynjar O Jensson; Asl…	Illumina	GISAID	N
Belgium/ULG-8578/2020	ncov	EPI_ISL_418638	2020-03-19	2020-03-30	Europe / Belgium / Liège	genome	human	Department of Clinical Microbiology	GIGA Medical Genomics	Keith Durkin, Maria Artesi, Sébastien Bontems, Raphaël Boreux, Cécile Meex, Pierrette Melin, Marie-Pierre Hayette, Vincent Bours.	Nanopore	GISAID	N
France/HF2405/2020	ncov	EPI_ISL_418228	2020-03-12	2020-03-29	Europe / France / Hauts de France / Compiègne	genome	human	Centre Hospitalier Compiègne Laboratoire de Biologie	National Reference Center for Viruses of Respiratory Infections, Institut Pasteur, Paris	Mélanie Albert, Marion Barbet, Sylvie Behillil, Méline Bizard, Angela Brisebarre, Flora Donati, Etienne Simon-Lorière, Vincent Enouf, Maud Vanpeene, Sylvie van der Werf, Raulin Olivia	Illumina	GISAID	N
France/HF2237/2020	ncov	EPI_ISL_416496	2020-03-10	2020-03-22	Europe / France / Hauts de France / Compiègne	genome	human	Centre Hospitalier Compiègne Laboratoire de Biologie	National Reference Center for Viruses of Respiratory Infections, Institut Pasteur, Paris	Mélnie Albert, Marion Barbet, Sylvie Behillil, Méline Bizard, Angela Brisebarre, Flora Donati, Etienne Simon-Lorière, Vincent Enouf, Maud Vanpeene, Sylvie van der Werf, Raulin Olivia	Illumina	GISAID	N
Canada/ON_PHL6980/2020	ncov	EPI_ISL_418356	2020-03-12	2020-03-30	North America / Canada / Ontario	genome	human	Public Health Ontario Laboratories	Public Health Ontario Laboratories	Alireza Eshaghi, Samir N Patel, Jonathan B Gubbay, Vanessa G Allen, Christine Frantz, Aimin Li, Sandeep Nagra	Illumina	GISAID	N
Iceland/212/2020	ncov	EPI_ISL_417830	2020-03-16	2020-03-27	Europe / Iceland / Reykjavik	genome	human	The National University Hospital of Iceland	deCODE genetics	Daniel F Gudbjartsson; Agnar Helgason; Hakon Jonsson; Olafur T Magnusson; Pall Melsted; Gudmundur L Norddahl; Jona Saemundsdottir; Asgeir Sigurdsson; Patrick Sulem; Arna B Agustsdottir; Berglind Eiriksdottir; Run Fridriksdottir; Elisabet E Gardarsdottir; Gudmundur Georgsson; Olafia S Gretarsdottir; Kjartan R Gudmundsson; Thora R Gunnarsdottir; Arnaldur Gylfason; Hilma Holm; Brynjar O Jensson; Asl…	Illumina	GISAID	N
Iceland/270/2020	ncov	EPI_ISL_417598	2020-03-17	2020-03-27	Europe / Iceland / Reykjavik	genome	human	The National University Hospital of Iceland	deCODE genetics	Daniel F Gudbjartsson; Agnar Helgason; Hakon Jonsson; Olafur T Magnusson; Pall Melsted; Gudmundur L Norddahl; Jona Saemundsdottir; Asgeir Sigurdsson; Patrick Sulem; Arna B Agustsdottir; Berglind Eiriksdottir; Run Fridriksdottir; Elisabet E Gardarsdottir; Gudmundur Georgsson; Olafia S Gretarsdottir; Kjartan R Gudmundsson; Thora R Gunnarsdottir; Arnaldur Gylfason; Hilma Holm; Brynjar O Jensson; Asl…	Illumina	GISAID	N
USA/WI-03/2020	ncov	EPI_ISL_416523	2020-03-14	2020-03-22	North America / USA / Wisconsin	genome	human	University of Wisconsin-Madison AIDS Vaccine Research Laboratories	University of Wisconsin-Madison AIDS Vaccine Research Laboratories	Katarina Braun and Gage Moreno	Nanopore	GISAID	N
USA/NY-NYUMC11/2020	ncov	EPI_ISL_418196	2020-03-14	2020-03-28	North America / USA / New York / Manhattan	genome	human	NYU Langone Health	Department of Pathology and Medicine, New York University School of Medicine	Margaret Black, John Cadley, Paolo Cotzia, John Chen, Dacia Dimartino, Xiaojun Feng, Adriana Heguy, Megan Hogan, Emily Huang, George Jour, Christian Marier, Matthew T. Maurano, Mark J. Mulligan, Peter Meyn, Jared Pinnell, Amy Rapkiewicz, Marie Samanovic-Golden, Antonio Serrano, Guomiao Shen, Matija Snuderl, Nick Vulpescu, Gael Westby, Paul Zappile	Illumina&Nanopore	GISAID	N
USA/NY-NYUMC9/2020	ncov	EPI_ISL_418194	2020-03-17	2020-03-28	North America / USA / New York / Manhattan	genome	human	NYU Langone Health	Department of Pathology and Medicine, New York University School of Medicine	Margaret Black, John Cadley, Paolo Cotzia, John Chen, Dacia Dimartino, Xiaojun Feng, Adriana Heguy, Megan Hogan, Emily Huang, George Jour, Christian Marier, Matthew T. Maurano, Mark J. Mulligan, Peter Meyn, Jared Pinnell, Amy Rapkiewicz, Marie Samanovic-Golden, Antonio Serrano, Guomiao Shen, Matija Snuderl, Nick Vulpescu, Gael Westby, Paul Zappile	Illumina&Nanopore	GISAID	N
USA/NY-NYUMC15/2020	ncov	EPI_ISL_418200	2020-03-17	2020-03-28	North America / USA / New York / Manhattan	genome	human	NYU Langone Health	Department of Pathology and Medicine, New York University School of Medicine	Margaret Black, John Cadley, Paolo Cotzia, John Chen, Dacia Dimartino, Xiaojun Feng, Adriana Heguy, Megan Hogan, Emily Huang, George Jour, Christian Marier, Matthew T. Maurano, Mark J. Mulligan, Peter Meyn, Jared Pinnell, Amy Rapkiewicz, Marie Samanovic-Golden, Antonio Serrano, Guomiao Shen, Matija Snuderl, Nick Vulpescu, Gael Westby, Paul Zappile	Illumina&Nanopore	GISAID	N
USA/NY-NYUMC28/2020	ncov	EPI_ISL_418974	2020-03-17	2020-03-31	North America / USA / New York / Manhattan	genome	human	NYU Langone Health	Department of Pathology and Medicine, New York University School of Medicine	Maria Aguero-Rosenfeld, Margaret Black, John Cadley, Paolo Cotzia, John Chen, Dacia Dimartino, Xiaojun Feng, Adriana Heguy, Megan Hogan, Emily Huang, George Jour, Christian Marier, Matthew T. Maurano, Mark J. Mulligan, Peter Meyn, Jared Pinnell, Sitharam Ramaswami, Amy Rapkiewicz, Marie Samanovic-Golden, Antonio Serrano, Guomiao Shen, Matija Snuderl, Nick Vulpescu, Gael Westby, Paul Zappile, Yuto…	Illumina&Nanopore	GISAID	N
USA/NY-NYUMC12/2020	ncov	EPI_ISL_418197	2020-03-15	2020-03-28	North America / USA / New York / Manhattan	genome	human	NYU Langone Health	Department of Pathology and Medicine, New York University School of Medicine	Margaret Black, John Cadley, Paolo Cotzia, John Chen, Dacia Dimartino, Xiaojun Feng, Adriana Heguy, Megan Hogan, Emily Huang, George Jour, Christian Marier, Matthew T. Maurano, Mark J. Mulligan, Peter Meyn, Jared Pinnell, Amy Rapkiewicz, Marie Samanovic-Golden, Antonio Serrano, Guomiao Shen, Matija Snuderl, Nick Vulpescu, Gael Westby, Paul Zappile	Illumina	GISAID	N
USA/NY-NYUMC17/2020	ncov	EPI_ISL_418202	2020-03-17	2020-03-28	North America / USA / New York / Manhattan	genome	human	NYU Langone Health	Department of Pathology and Medicine, New York University School of Medicine	Margaret Black, John Cadley, Paolo Cotzia, John Chen, Dacia Dimartino, Xiaojun Feng, Adriana Heguy, Megan Hogan, Emily Huang, George Jour, Christian Marier, Matthew T. Maurano, Mark J. Mulligan, Peter Meyn, Jared Pinnell, Amy Rapkiewicz, Marie Samanovic-Golden, Antonio Serrano, Guomiao Shen, Matija Snuderl, Nick Vulpescu, Gael Westby, Paul Zappile	Illumina	GISAID	N
Iceland/231/2020	ncov	EPI_ISL_417559	2020-03-17	2020-03-27	Europe / Iceland / Reykjavik	genome	human	The National University Hospital of Iceland	deCODE genetics	Daniel F Gudbjartsson; Agnar Helgason; Hakon Jonsson; Olafur T Magnusson; Pall Melsted; Gudmundur L Norddahl; Jona Saemundsdottir; Asgeir Sigurdsson; Patrick Sulem; Arna B Agustsdottir; Berglind Eiriksdottir; Run Fridriksdottir; Elisabet E Gardarsdottir; Gudmundur Georgsson; Olafia S Gretarsdottir; Kjartan R Gudmundsson; Thora R Gunnarsdottir; Arnaldur Gylfason; Hilma Holm; Brynjar O Jensson; Asl…	Illumina	GISAID	N
Iceland/251/2020	ncov	EPI_ISL_417579	2020-03-17	2020-03-27	Europe / Iceland / Reykjavik	genome	human	The National University Hospital of Iceland	deCODE genetics	Daniel F Gudbjartsson; Agnar Helgason; Hakon Jonsson; Olafur T Magnusson; Pall Melsted; Gudmundur L Norddahl; Jona Saemundsdottir; Asgeir Sigurdsson; Patrick Sulem; Arna B Agustsdottir; Berglind Eiriksdottir; Run Fridriksdottir; Elisabet E Gardarsdottir; Gudmundur Georgsson; Olafia S Gretarsdottir; Kjartan R Gudmundsson; Thora R Gunnarsdottir; Arnaldur Gylfason; Hilma Holm; Brynjar O Jensson; Asl…	Illumina	GISAID	N
USA/WI-05/2020	ncov	EPI_ISL_416492	2020-03-15	2020-03-22	North America / USA / Wisconsin	genome	human	University of Wisconsin-Madison AIDS Vaccine Research Laboratories	University of Wisconsin-Madison AIDS Vaccine Research Laboratories	Katarina Braun and Gage Moreno	Nanopore	GISAID	N
USA/UT-00033/2020	ncov	EPI_ISL_417976	2020-03-19	2020-03-27	North America / USA / Utah	genome	human	Utah Public Health Laboratory	Utah Public Health Laboratory	Erin Young, Kelly Oakeson	Illumina	GISAID	Y
USA/WA-UW237/2020	ncov	EPI_ISL_417451	2020-03-14	2020-03-26	North America / USA / Washington	genome	human	UW Virology Lab	UW Virology Lab	Pavitra Roychoudhury, Hong Xie, Keith Jerome, Alexander Greninger	Illumina	GISAID	N
Iceland/327/2020	ncov	EPI_ISL_417656	2020-03-14	2020-03-27	Europe / Iceland / Reykjavik	genome	human	deCODE genetics	deCODE genetics	Daniel F Gudbjartsson; Agnar Helgason; Hakon Jonsson; Olafur T Magnusson; Pall Melsted; Gudmundur L Norddahl; Jona Saemundsdottir; Asgeir Sigurdsson; Patrick Sulem; Arna B Agustsdottir; Berglind Eiriksdottir; Run Fridriksdottir; Elisabet E Gardarsdottir; Gudmundur Georgsson; Olafia S Gretarsdottir; Kjartan R Gudmundsson; Thora R Gunnarsdottir; Arnaldur Gylfason; Hilma Holm; Brynjar O Jensson; Asl…	Illumina	GISAID	N
Iceland/96/2020	ncov	EPI_ISL_417875	2020-03-10	2020-03-27	Europe / Iceland / Reykjavik	genome	human	The National University Hospital of Iceland	deCODE genetics	Daniel F Gudbjartsson; Agnar Helgason; Hakon Jonsson; Olafur T Magnusson; Pall Melsted; Gudmundur L Norddahl; Jona Saemundsdottir; Asgeir Sigurdsson; Patrick Sulem; Arna B Agustsdottir; Berglind Eiriksdottir; Run Fridriksdottir; Elisabet E Gardarsdottir; Gudmundur Georgsson; Olafia S Gretarsdottir; Kjartan R Gudmundsson; Thora R Gunnarsdottir; Arnaldur Gylfason; Hilma Holm; Brynjar O Jensson; Asl…	Illumina	GISAID	N
Canada/ON_PHL5756/2020	ncov	EPI_ISL_418358	2020-03-12	2020-03-30	North America / Canada / Ontario	genome	human	Public Health Ontario Laboratories	Public Health Ontario Laboratories	Alireza Eshaghi, Samir N Patel, Jonathan B Gubbay, Vanessa G Allen, Christine Frantz, Aimin Li, Sandeep Nagra	Illumina	GISAID	N
Canada/ON_PHL5757/2020	ncov	EPI_ISL_418359	2020-03-12	2020-03-30	North America / Canada / Ontario	genome	human	Public Health Ontario Laboratories	Public Health Ontario Laboratories	Alireza Eshaghi, Samir N Patel, Jonathan B Gubbay, Vanessa G Allen, Christine Frantz, Aimin Li, Sandeep Nagra	Illumina	GISAID	N
USA/NY-NYUMC25/2020	ncov	EPI_ISL_418971	2020-03-16	2020-03-31	North America / USA / New York / Nassau County	genome	human	NYU Langone Health	Department of Pathology and Medicine, New York University School of Medicine	Maria Aguero-Rosenfeld, Margaret Black, John Cadley, Paolo Cotzia, John Chen, Dacia Dimartino, Xiaojun Feng, Adriana Heguy, Megan Hogan, Emily Huang, George Jour, Christian Marier, Matthew T. Maurano, Mark J. Mulligan, Peter Meyn, Jared Pinnell, Sitharam Ramaswami, Amy Rapkiewicz, Marie Samanovic-Golden, Antonio Serrano, Guomiao Shen, Matija Snuderl, Nick Vulpescu, Gael Westby, Paul Zappile, Yuto…	Illumina&Nanopore	GISAID	N
USA/NY-NYUMC30/2020	ncov	EPI_ISL_418976	2020-03-17	2020-03-31	North America / USA / New York / Manhattan	genome	human	NYU Langone Health	Department of Pathology and Medicine, New York University School of Medicine	Maria Aguero-Rosenfeld, Margaret Black, John Cadley, Paolo Cotzia, John Chen, Dacia Dimartino, Xiaojun Feng, Adriana Heguy, Megan Hogan, Emily Huang, George Jour, Christian Marier, Matthew T. Maurano, Mark J. Mulligan, Peter Meyn, Jared Pinnell, Sitharam Ramaswami, Amy Rapkiewicz, Marie Samanovic-Golden, Antonio Serrano, Guomiao Shen, Matija Snuderl, Nick Vulpescu, Gael Westby, Paul Zappile, Yuto…	Illumina&Nanopore	GISAID	N
USA/NY-NYUMC14/2020	ncov	EPI_ISL_418199	2020-03-17	2020-03-28	North America / USA / New York / Manhattan	genome	human	NYU Langone Health	Department of Pathology and Medicine, New York University School of Medicine	Margaret Black, John Cadley, Paolo Cotzia, John Chen, Dacia Dimartino, Xiaojun Feng, Adriana Heguy, Megan Hogan, Emily Huang, George Jour, Christian Marier, Matthew T. Maurano, Mark J. Mulligan, Peter Meyn, Jared Pinnell, Amy Rapkiewicz, Marie Samanovic-Golden, Antonio Serrano, Guomiao Shen, Matija Snuderl, Nick Vulpescu, Gael Westby, Paul Zappile	Illumina&Nanopore	GISAID	N
USA/NY-NYUMC5/2020	ncov	EPI_ISL_418190	2020-03-16	2020-03-28	North America / USA / New York / Nassau County	genome	human	NYU Langone Health	Department of Pathology and Medicine, New York University School of Medicine	Margaret Black, John Cadley, Paolo Cotzia, John Chen, Dacia Dimartino, Xiaojun Feng, Adriana Heguy, Megan Hogan, Emily Huang, George Jour, Christian Marier, Matthew T. Maurano, Mark J. Mulligan, Peter Meyn, Jared Pinnell, Amy Rapkiewicz, Marie Samanovic-Golden, Antonio Serrano, Guomiao Shen, Matija Snuderl, Nick Vulpescu, Gael Westby, Paul Zappile	Illumina	GISAID	N
USA/NY-NYUMC27/2020	ncov	EPI_ISL_418973	2020-03-17	2020-03-31	North America / USA / New York / Manhattan	genome	human	NYU Langone Health	Department of Pathology and Medicine, New York University School of Medicine	Maria Aguero-Rosenfeld, Margaret Black, John Cadley, Paolo Cotzia, John Chen, Dacia Dimartino, Xiaojun Feng, Adriana Heguy, Megan Hogan, Emily Huang, George Jour, Christian Marier, Matthew T. Maurano, Mark J. Mulligan, Peter Meyn, Jared Pinnell, Sitharam Ramaswami, Amy Rapkiewicz, Marie Samanovic-Golden, Antonio Serrano, Guomiao Shen, Matija Snuderl, Nick Vulpescu, Gael Westby, Paul Zappile, Yuto…	Illumina&Nanopore	GISAID	N
NanChang/JX216/2020	ncov	EPI_ISL_417420	2020-03-23	2020-03-25	Asia / China / NanChang	genome	human	Jiangxi province Center for Disease Control and Prevention	Jiangxi province Center for Disease Control and Prevention	Li jian Xiong	?	GISAID	Y
Belgium/ULG-6649/2020	ncov	EPI_ISL_418631	2020-03-14	2020-03-30	Europe / Belgium / Liège	genome	human	Department of Clinical Microbiology	GIGA Medical Genomics	Keith Durkin, Maria Artesi, Sébastien Bontems, Raphaël Boreux, Cécile Meex, Pierrette Melin, Marie-Pierre Hayette, Vincent Bours.	Nanopore	GISAID	Y
Belgium/ULG-6939/2020	ncov	EPI_ISL_417020	2020-03-15	2020-03-23	Europe / Belgium / Liège	genome	human	Department of Clinical Microbiology	GIGA Medical Genomics	Durkin Keith, Artesi Maria, Bontems Sébastien, Boreux Raphaël, Meex Cécile, Melin Pierrette, Hayette Marie-Pierre, Bours Vincent.	Nanopore	GISAID	N
Belgium/ULG-8541/2020	ncov	EPI_ISL_418636	2020-03-19	2020-03-30	Europe / Belgium / Liège	genome	human	Department of Clinical Microbiology	GIGA Medical Genomics	Keith Durkin, Maria Artesi, Sébastien Bontems, Raphaël Boreux, Cécile Meex, Pierrette Melin, Marie-Pierre Hayette, Vincent Bours.	Nanopore	GISAID	N
Belgium/ULG-9572/2020	ncov	EPI_ISL_418646	2020-03-21	2020-03-30	Europe / Belgium / Liège	genome	human	Department of Clinical Microbiology	GIGA Medical Genomics	Keith Durkin, Maria Artesi, Sébastien Bontems, Raphaël Boreux, Cécile Meex, Pierrette Melin, Marie-Pierre Hayette, Vincent Bours.	Nanopore	GISAID	N
Belgium/ULG-9751/2020	ncov	EPI_ISL_418666	2020-03-22	2020-03-30	Europe / Belgium / Liège	genome	human	Department of Clinical Microbiology	GIGA Medical Genomics	Keith Durkin, Maria Artesi, Sébastien Bontems, Raphaël Boreux, Cécile Meex, Pierrette Melin, Marie-Pierre Hayette, Vincent Bours.	Nanopore	GISAID	N
USA/WA-UW117/2020	ncov	EPI_ISL_416655	2020-03-11	2020-03-23	North America / USA / Washington	genome	human	UW Virology Lab	UW Virology Lab	Pavitra Roychoudhury, Hong Xie, Keith Jerome, Alexander Greninger	Illumina	GISAID	N
USA/UPHL-05/2020	ncov	EPI_ISL_415543	2020-03-13	2020-03-17	North America / USA / Utah	genome	human	Utah Public Health Laboratory	Utah Public Health Laboratory	Erin Young, Kelly Oakeson	Illumina	GISAID	N
USA/UPHL-06/2020	ncov	EPI_ISL_415544	2020-03-13	2020-03-17	North America / USA / Utah	genome	human	Utah Public Health Laboratory	Utah Public Health Laboratory	Erin Young, Kelly Oakeson	Illumina	GISAID	N
USA/UT-00019/2020	ncov	EPI_ISL_418962	2020-03-13	2020-03-31	North America / USA / Utah	genome	human	Utah Public Health Laboratory	Utah Public Health Laboratory	Erin Young, Kelly Oakeson	Illumina	GISAID	N
USA/VA-DCLS-0007/2020	ncov	EPI_ISL_419258	2020-03-19	2020-04-01	North America / USA / Virginia	genome	human	Division of Consolidated Laboratory Services	Division of Consolidated Laboratory Services	Division of Consolidated Laboratory Services	Illumina	GISAID	N
USA/CT-Yale-029/2020	ncov	EPI_ISL_419522	2020-03-18	2020-04-02	North America / USA / Connecticut	genome	human	Yale Clinical Virology Laboratory	Grubaugh Lab - Yale School of Public Health	Joseph Fauver, Anderson Brito, Tara Alpert, Chantal Vogels, Ellen Foxman, Albert Ko, Marie Landry, Nathan Grubaugh	Nanopore	GISAID	N
USA/CT-Yale-036/2020	ncov	EPI_ISL_419525	2020-03-16	2020-04-02	North America / USA / Connecticut	genome	human	Yale Clinical Virology Laboratory	Grubaugh Lab - Yale School of Public Health	Joseph Fauver, Anderson Brito, Tara Alpert, Chantal Vogels, Ellen Foxman, Albert Ko, Marie Landry, Nathan Grubaugh	Nanopore	GISAID	N
USA/VA-DCLS-0006/2020	ncov	EPI_ISL_419257	2020-03-19	2020-04-01	North America / USA / Virginia	genome	human	Division of Consolidated Laboratory Services	Division of Consolidated Laboratory Services	Division of Consolidated Laboratory Services	Illumina	GISAID	N
USA/CT-Yale-014/2020	ncov	EPI_ISL_419518	2020-03-19	2020-04-02	North America / USA / Connecticut	genome	human	Yale Clinical Virology Laboratory	Grubaugh Lab - Yale School of Public Health	Joseph Fauver, Anderson Brito, Tara Alpert, Chantal Vogels, Ellen Foxman, Albert Ko, Marie Landry, Nathan Grubaugh	Nanopore	GISAID	N
USA/CT-Yale-048/2020	ncov	EPI_ISL_419516	2020-03-25	2020-04-02	North America / USA / Connecticut	genome	human	Yale COVID-19 Biorepository	Grubaugh Lab - Yale School of Public Health	Joseph Fauver, Tara Alpert, Anderson Brito, Anne Wyllie, Chantal Vogels, Mary Petrone, Chaney Kalinich, Isabel Ott, Arnau Casanovas, Catherine Muenker, Adam Moore, Alice Lu, Maria Tokuyama, Patrick Wong, Peiwen Lu, Saad Omer, Richard Martinello, Allison Nelson, Shelli Farhadian, Akiko Iwasaki, Charlese Dela Cruz, Albert Ko, Nathan Grubaugh	Nanopore	GISAID	N
Germany/NRW-27/2020	ncov	EPI_ISL_419544	2020-03-15	2020-04-02	Europe / Germany / Duesseldorf	genome	human	Center of Medical Microbiology, Virology, and Hospital Hygiene, University of Duesseldorf	Center of Medical Microbiology, Virology, and Hospital Hygiene, University of Duesseldorf	Ortwin Adams, Marcel Andree, Alexander Dilthey, Torsten Feldt, Sandra Hauka, Torsten Houwaart, Björn-Erik Jensen, Detlef Kindgen-Milles, Malte Kohns Vasconcelos, Klaus Pfeffer, Tina Senff, Daniel Strelow, Jörg Timm, Andreas Walker, Tobias Wienemann	Nanopore	GISAID	N
Germany/NRW-25/2020	ncov	EPI_ISL_419542	2020-03-15	2020-04-02	Europe / Germany / Duesseldorf	genome	human	Center of Medical Microbiology, Virology, and Hospital Hygiene, University of Duesseldorf	Center of Medical Microbiology, Virology, and Hospital Hygiene, University of Duesseldorf	Ortwin Adams, Marcel Andree, Alexander Dilthey, Torsten Feldt, Sandra Hauka, Torsten Houwaart, Björn-Erik Jensen, Detlef Kindgen-Milles, Malte Kohns Vasconcelos, Klaus Pfeffer, Tina Senff, Daniel Strelow, Jörg Timm, Andreas Walker, Tobias Wienemann	Nanopore	GISAID	N
France/HF1805/2020	ncov	EPI_ISL_414628	2020-03-02	2020-03-15	Europe / France / Hauts de France / Compiègne	genome	human	Centre Hospitalier Compiègne Laboratoire de Biologie	National Reference Center for Viruses of Respiratory Infections, Institut Pasteur, Paris	Mélnie Albert, Marion Barbet, Sylvie Behillil, Méline Bizard, Angela Brisebarre, Flora Donati Vincent Enouf, Maud Vanpeene, Sylvie van der Werf, Raulin Olivia	Illumina	GISAID	Y
Iceland/91/2020	ncov	EPI_ISL_417873	2020-03-10	2020-03-27	Europe / Iceland / Reykjavik	genome	human	The National University Hospital of Iceland	deCODE genetics	Daniel F Gudbjartsson; Agnar Helgason; Hakon Jonsson; Olafur T Magnusson; Pall Melsted; Gudmundur L Norddahl; Jona Saemundsdottir; Asgeir Sigurdsson; Patrick Sulem; Arna B Agustsdottir; Berglind Eiriksdottir; Run Fridriksdottir; Elisabet E Gardarsdottir; Gudmundur Georgsson; Olafia S Gretarsdottir; Kjartan R Gudmundsson; Thora R Gunnarsdottir; Arnaldur Gylfason; Hilma Holm; Brynjar O Jensson; Asl…	Illumina	GISAID	N
Wales/PHWC-23B9D/2020	ncov	EPI_ISL_418095	2020-03-12	2020-03-28	Europe / United Kingdom / Wales	genome	human	Wales Specialist Virology Centre	Public Health Wales Microbiology Cardiff	Catherine Moore, Joanne Watkins, Sally Corden, Sara Rey, Matt Bull, Tom Connor	Illumina	GISAID	N
USA/WI-GMF-00232/2020	ncov	EPI_ISL_418188	2020-03-23	2020-03-28	North America / USA / Wisconsin / Monroe County	genome	human	Gundersen Molecular Diagnostics Laboratory	Kabara Cancer Research Institute	Craig S. Richmond & Paraic A. Kenny	?	GISAID	N
USA/UT-00021/2020	ncov	EPI_ISL_418963	2020-03-14	2020-03-31	North America / USA / Utah	genome	human	Utah Public Health Laboratory	Utah Public Health Laboratory	Erin Young, Kelly Oakeson	Illumina	GISAID	N
USA/UT-00022/2020	ncov	EPI_ISL_418964	2020-03-14	2020-03-31	North America / USA / Utah	genome	human	Utah Public Health Laboratory	Utah Public Health Laboratory	Erin Young, Kelly Oakeson	Illumina	GISAID	N
USA/WA-UW287/2020	ncov	EPI_ISL_418072	2020-03-15	2020-03-28	North America / USA / Washington	genome	human	UW Virology Lab	UW Virology Lab	Pavitra Roychoudhury, Hong Xie, Keith Jerome, Alexander Greninger	Illumina	GISAID	N
USA/WA-UW351/2020	ncov	EPI_ISL_418918	2020-03-13	2020-03-31	North America / USA / Illinois	genome	human	UW Virology Lab	UW Virology Lab	Pavitra Roychoudhury, Hong Xie, Keith Jerome, Alexander Greninger	Illumina	GISAID	N
Iceland/181/2020	ncov	EPI_ISL_417814	2020-03-16	2020-03-27	Europe / Iceland / Reykjavik	genome	human	The National University Hospital of Iceland	deCODE genetics	Daniel F Gudbjartsson; Agnar Helgason; Hakon Jonsson; Olafur T Magnusson; Pall Melsted; Gudmundur L Norddahl; Jona Saemundsdottir; Asgeir Sigurdsson; Patrick Sulem; Arna B Agustsdottir; Berglind Eiriksdottir; Run Fridriksdottir; Elisabet E Gardarsdottir; Gudmundur Georgsson; Olafia S Gretarsdottir; Kjartan R Gudmundsson; Thora R Gunnarsdottir; Arnaldur Gylfason; Hilma Holm; Brynjar O Jensson; Asl…	Illumina	GISAID	N
Iceland/193/2020	ncov	EPI_ISL_417820	2020-03-16	2020-03-27	Europe / Iceland / Reykjavik	genome	human	The National University Hospital of Iceland	deCODE genetics	Daniel F Gudbjartsson; Agnar Helgason; Hakon Jonsson; Olafur T Magnusson; Pall Melsted; Gudmundur L Norddahl; Jona Saemundsdottir; Asgeir Sigurdsson; Patrick Sulem; Arna B Agustsdottir; Berglind Eiriksdottir; Run Fridriksdottir; Elisabet E Gardarsdottir; Gudmundur Georgsson; Olafia S Gretarsdottir; Kjartan R Gudmundsson; Thora R Gunnarsdottir; Arnaldur Gylfason; Hilma Holm; Brynjar O Jensson; Asl…	Illumina	GISAID	N
Iceland/310/2020	ncov	EPI_ISL_417639	2020-03-18	2020-03-27	Europe / Iceland / Reykjavik	genome	human	The National University Hospital of Iceland	deCODE genetics	Daniel F Gudbjartsson; Agnar Helgason; Hakon Jonsson; Olafur T Magnusson; Pall Melsted; Gudmundur L Norddahl; Jona Saemundsdottir; Asgeir Sigurdsson; Patrick Sulem; Arna B Agustsdottir; Berglind Eiriksdottir; Run Fridriksdottir; Elisabet E Gardarsdottir; Gudmundur Georgsson; Olafia S Gretarsdottir; Kjartan R Gudmundsson; Thora R Gunnarsdottir; Arnaldur Gylfason; Hilma Holm; Brynjar O Jensson; Asl…	Illumina	GISAID	N
Wales/PHWC-241A9/2020	ncov	EPI_ISL_418152	2020-03-15	2020-03-28	Europe / United Kingdom / Wales	genome	human	Wales Specialist Virology Centre	Public Health Wales Microbiology Cardiff	Catherine Moore, Joanne Watkins, Sally Corden, Sara Rey, Matt Bull, Tom Connor	Illumina	GISAID	N
Wales/PHW27/2020	ncov	EPI_ISL_415655	2020-03-12	2020-03-19	Europe / United Kingdom / Wales	genome	human	Wales Specialist Virology Centre	Public Health Wales Microbiology Cardiff	Catherine Moore, Joanne Watkins, Sally Corden, Tom Connor	Nanopore	GISAID	Y
Belgium/ULG-8634/2020	ncov	EPI_ISL_418640	2020-03-19	2020-03-30	Europe / Belgium / Liège	genome	human	Department of Clinical Microbiology	GIGA Medical Genomics	Keith Durkin, Maria Artesi, Sébastien Bontems, Raphaël Boreux, Cécile Meex, Pierrette Melin, Marie-Pierre Hayette, Vincent Bours.	Nanopore	GISAID	N
Iceland/168/2020	ncov	EPI_ISL_417810	2020-03-13	2020-03-27	Europe / Iceland / Reykjavik	genome	human	The National University Hospital of Iceland	deCODE genetics	Daniel F Gudbjartsson; Agnar Helgason; Hakon Jonsson; Olafur T Magnusson; Pall Melsted; Gudmundur L Norddahl; Jona Saemundsdottir; Asgeir Sigurdsson; Patrick Sulem; Arna B Agustsdottir; Berglind Eiriksdottir; Run Fridriksdottir; Elisabet E Gardarsdottir; Gudmundur Georgsson; Olafia S Gretarsdottir; Kjartan R Gudmundsson; Thora R Gunnarsdottir; Arnaldur Gylfason; Hilma Holm; Brynjar O Jensson; Asl…	Illumina	GISAID	N
Iceland/177/2020	ncov	EPI_ISL_417680	2020-03-15	2020-03-27	Europe / Iceland / Reykjavik	genome	human	The National University Hospital of Iceland	deCODE genetics	Daniel F Gudbjartsson; Agnar Helgason; Hakon Jonsson; Olafur T Magnusson; Pall Melsted; Gudmundur L Norddahl; Jona Saemundsdottir; Asgeir Sigurdsson; Patrick Sulem; Arna B Agustsdottir; Berglind Eiriksdottir; Run Fridriksdottir; Elisabet E Gardarsdottir; Gudmundur Georgsson; Olafia S Gretarsdottir; Kjartan R Gudmundsson; Thora R Gunnarsdottir; Arnaldur Gylfason; Hilma Holm; Brynjar O Jensson; Asl…	Illumina	GISAID	N
Iceland/304/2020	ncov	EPI_ISL_417633	2020-03-17	2020-03-27	Europe / Iceland / Reykjavik	genome	human	The National University Hospital of Iceland	deCODE genetics	Daniel F Gudbjartsson; Agnar Helgason; Hakon Jonsson; Olafur T Magnusson; Pall Melsted; Gudmundur L Norddahl; Jona Saemundsdottir; Asgeir Sigurdsson; Patrick Sulem; Arna B Agustsdottir; Berglind Eiriksdottir; Run Fridriksdottir; Elisabet E Gardarsdottir; Gudmundur Georgsson; Olafia S Gretarsdottir; Kjartan R Gudmundsson; Thora R Gunnarsdottir; Arnaldur Gylfason; Hilma Holm; Brynjar O Jensson; Asl…	Illumina	GISAID	N
Germany/NRW-15/2020	ncov	EPI_ISL_417460	2020-03-11	2020-03-26	Europe / Germany / Duesseldorf	genome	human	Center of Medical Microbiology, Virology, and Hospital Hygiene, University of Duesseldorf	Center of Medical Microbiology, Virology, and Hospital Hygiene, University of Duesseldorf	Ortwin Adams, Marcel Andree, Alexander Dilthey, Torsten Feldt, Sandra Hauka, Torsten Houwaart, Björn-Erik Jensen, Detlef Kindgen-Milles, Malte Kohns Vasconcelos, Klaus Pfeffer, Tina Senff, Daniel Strelow, Jörg Timm, Andreas Walker, Tobias Wienemann	Nanopore	GISAID	N
Belgium/ULG-6670/2020	ncov	EPI_ISL_417018	2020-03-14	2020-03-23	Europe / Belgium / Liège	genome	human	Department of Clinical Microbiology	GIGA Medical Genomics	Durkin Keith, Artesi Maria, Bontems Sébastien, Boreux Raphaël, Meex Cécile, Melin Pierrette, Hayette Marie-Pierre, Bours Vincent.	Nanopore	GISAID	N
Belgium/ULG-6732/2020	ncov	EPI_ISL_418623	2020-03-14	2020-03-30	Europe / Belgium / Liège	genome	human	Department of Clinical Microbiology	GIGA Medical Genomics	Keith Durkin, Maria Artesi, Sébastien Bontems, Raphaël Boreux, Cécile Meex, Pierrette Melin, Marie-Pierre Hayette, Vincent Bours.	Nanopore	GISAID	N
Belgium/ULG-8617/2020	ncov	EPI_ISL_418639	2020-03-19	2020-03-30	Europe / Belgium / Liège	genome	human	Department of Clinical Microbiology	GIGA Medical Genomics	Keith Durkin, Maria Artesi, Sébastien Bontems, Raphaël Boreux, Cécile Meex, Pierrette Melin, Marie-Pierre Hayette, Vincent Bours.	Nanopore	GISAID	N
Belgium/ULG-9694/2020	ncov	EPI_ISL_418654	2020-03-22	2020-03-30	Europe / Belgium / Liège	genome	human	Department of Clinical Microbiology	GIGA Medical Genomics	Keith Durkin, Maria Artesi, Sébastien Bontems, Raphaël Boreux, Cécile Meex, Pierrette Melin, Marie-Pierre Hayette, Vincent Bours.	Nanopore	GISAID	N
Belgium/ULG-9732/2020	ncov	EPI_ISL_418660	2020-03-22	2020-03-30	Europe / Belgium / Liège	genome	human	Department of Clinical Microbiology	GIGA Medical Genomics	Keith Durkin, Maria Artesi, Sébastien Bontems, Raphaël Boreux, Cécile Meex, Pierrette Melin, Marie-Pierre Hayette, Vincent Bours.	Nanopore	GISAID	N
Belgium/ULG-9620/2020	ncov	EPI_ISL_418650	2020-03-22	2020-03-30	Europe / Belgium / Liège	genome	human	Department of Clinical Microbiology	GIGA Medical Genomics	Keith Durkin, Maria Artesi, Sébastien Bontems, Raphaël Boreux, Cécile Meex, Pierrette Melin, Marie-Pierre Hayette, Vincent Bours.	Nanopore	GISAID	N
France/HF1986/2020	ncov	EPI_ISL_414634	2020-03-04	2020-03-15	Europe / France / Hauts de France / Compiègne	genome	human	Centre Hospitalier Compiègne Laboratoire de Biologie	National Reference Center for Viruses of Respiratory Infections, Institut Pasteur, Paris	Mélnie Albert, Marion Barbet, Sylvie Behillil, Méline Bizard, Angela Brisebarre, Flora Donati Vincent Enouf, Maud Vanpeene, Sylvie van der Werf, Raulin Olivia	Illumina	GISAID	N
Switzerland/42176753/2020	ncov	EPI_ISL_418284	2020-03-04	2020-03-30	Europe / Switzerland / Basel	genome	human	University Hospital Basel, Clinical Virology	University Hospital Basel, Clinical Bacteriology	Hirsch, H., Leuzinger, K., Seth-Smith, H., Mari, A., Roloff, T., Egli, A.	Nanopore	GISAID	N
Belgium/VLM-03011/2020	ncov	EPI_ISL_415153	2020-03-03	2020-03-16	Europe / Belgium / Huldenberg	genome	human	KU Leuven, Clinical and Epidemiological Virology	KU Leuven, Clinical and Epidemiological Virology	Bert Vanmechelen, Joan Marti-Carreras, Tony Wawina, Marc Van Ranst, Piet Maes	Nanopore	GISAID	N
Australia/NSW27/2020	ncov	EPI_ISL_417390	2020-03-08	2020-03-25	Oceania / Australia / New South Wales / Sydney	genome	human	Centre for Infectious Diseases and Microbiology Public Health	NSW Health Pathology - Institute of Clinical Pathology and Medical Research; Westmead Hospital; University of Sydney	Sadsad R, Carter I, Rahman H, Holmes EC, O’Sullivan MV, Sintchenko V, Chen SC, Maddocks S, Kok J, Dwyer DE, Rockett R, Eden J-S, Lam C, Gray K, Timms V, Gall M and Arnott A for the 2019-nCoV Study Group	Illumina	GISAID	Y
Colombia/Bogota78390/2020	ncov	EPI_ISL_418262	2020-03-06	2020-03-29	South America / Colombia / Bogota	genome	human	Instituto Nacional de Salud	Instituto Nacional de Salud Universidad Cooperativa de Colombia Instituto Alexander von Humboldt Imperial College-London London School of Hygiene & Tropical Medicine	Marcela Mercado-Reyes, Katherine Laiton-Donato, Diego A. Álvarez-Díaz, Carlos Franco-Muñoz, Jose A. Usme-Ciro, Gloria Puerto, Nicolas D. Franco-Sierra, Mailyn A.Gonzalez, Zulma M. Cucunubá, Christian Julian Villabona‐Arenas, Liz Villabona-Arenas, Sussy Echeverria, Astrid C. Flórez, Sergio Gomez Rangel, Luz Dary Rodriguez, Juliana Barbosa, Erika Ospitia, Diana Marcela Walteros-Acero, Nuno Rodrigue…	Nanopore	GISAID	N
Switzerland/BL0902/2020	ncov	EPI_ISL_414021	2020-02-27	2020-03-10	Europe / Switzerland / Basel	genome	human	Laboratoire de Virologie, HUG	Swiss National Reference Centre for Influenza	LAUBSCHER Florian et al.	?	GISAID	N
Switzerland/BS0914/2020	ncov	EPI_ISL_415701	2020-03-02	2020-03-19	Europe / Switzerland	genome	human	Hôpitaux universitaires de Genève Laboratoire de Virologie	Hôpitaux universitaires de Genève Laboratoire de Virologie	Laubscher F.	?	GISAID	N
Scotland/EDB009/2020	ncov	EPI_ISL_415636	2020-03-06	2020-03-18	Europe / United Kingdom / Scotland	genome	human	Virology Department, Royal Infirmary of Edinburgh, NHS Lothian	Virology Department, Royal Infirmary of Edinburgh, NHS Lothian	McHugh M, Dewar R, O’Toole Á, Rambaut A, Williams TC, Templeton K	Nanopore	GISAID	N
Switzerland/GE0199/2020	ncov	EPI_ISL_415455	2020-02-28	2020-03-17	Europe / Switzerland	genome	human	Hôpitaux universitaires de Genève Laboratoire de Virologie	Hôpitaux universitaires de Genève Laboratoire de Virologie	Laubscher F.	?	GISAID	N
Switzerland/GE3895/2020	ncov	EPI_ISL_413997	2020-02-26	2020-03-10	Europe / Switzerland / Geneva	genome	human	Laboratoire de Virologie, HUG	Swiss National Reference Centre for Influenza	LAUBSCHER Florian et al.	?	GISAID	N
Switzerland/42169310/2020	ncov	EPI_ISL_418275	2020-02-27	2020-03-30	Europe / Switzerland / Basel	genome	human	University Hospital Basel, Clinical Virology	University Hospital Basel, Clinical Bacteriology	Hirsch, H., Leuzinger, K., Seth-Smith, H., Mari, A., Roloff, T., Egli, A.	Nanopore	GISAID	N
Switzerland/42170345/2020	ncov	EPI_ISL_418274	2020-02-28	2020-03-30	Europe / Switzerland / Basel	genome	human	University Hospital Basel, Clinical Virology	University Hospital Basel, Clinical Bacteriology	Hirsch, H., Leuzinger, K., Seth-Smith, H., Mari, A., Roloff, T., Egli, A.University Hospital Basel, Clinical Bacteriology	Nanopore	GISAID	N
Switzerland/42174724/2020	ncov	EPI_ISL_418277	2020-03-03	2020-03-30	Europe / Switzerland / Basel	genome	human	University Hospital Basel, Clinical Virology	University Hospital Basel, Clinical Bacteriology	Hirsch, H., Leuzinger, K., Seth-Smith, H., Mari, A., Roloff, T., Egli, A.	Nanopore	GISAID	N
Switzerland/GE9586/2020	ncov	EPI_ISL_414022	2020-02-27	2020-03-10	Europe / Switzerland / Geneva	genome	human	Laboratoire de Virologie, HUG	Swiss National Reference Centre for Influenza	LAUBSCHER Florian et al.	?	GISAID	N
Switzerland/42169471/2020	ncov	EPI_ISL_418273	2020-02-28	2020-03-30	Europe / Switzerland / Basel-Stadt	genome	human	University Hospital Basel, Clinical Virology	University Hospital Basel, Labormedizin	Hirsch, H., Leuzinger, K., Seth-Smith, H., Mari, A., Roloff, T., Egli, A.	Nanopore	GISAID	N
Switzerland/BE6651/2020	ncov	EPI_ISL_415456	2020-02-29	2020-03-17	Europe / Switzerland	genome	human	Hôpitaux universitaires de Genève Laboratoire de Virologie	Hôpitaux universitaires de Genève Laboratoire de Virologie	Laubscher F.	?	GISAID	N
Switzerland/42175213/2020	ncov	EPI_ISL_418279	2020-03-03	2020-03-30	Europe / Switzerland / Basel	genome	human	University Hospital Basel, Clinical Virology	University Hospital Basel, Clinical Bacteriology	Hirsch, H., Leuzinger, K., Seth-Smith, H., Mari, A., Roloff, T., Egli, A.	Nanopore	GISAID	N
Switzerland/42175220/2020	ncov	EPI_ISL_418280	2020-03-03	2020-03-30	Europe / Switzerland / Basel	genome	human	University Hospital Basel, Clinical Virology	University Hospital Basel, Clinical Bacteriology	Hirsch, H., Leuzinger, K., Seth-Smith, H., Mari, A., Roloff, T., Egli, A.	Nanopore	GISAID	N
Belgium/UGent-12/2020	ncov	EPI_ISL_419264	2020-03-20	2020-04-01	Europe / Belgium / Ghent	genome	human	Lab voor klinische biologie	Onderzoeksgroep Virologie	Nick Vereecke, Laurens Lambrechts, Marthe Pauwels, Basiel Cole, Bruno Verhasselt, Linos Vandekerckhove, Hans Nauwynck, Sebastiaan Theuns	Nanopore	GISAID	N
Belgium/UGent-4/2020	ncov	EPI_ISL_419266	2020-03-24	2020-04-01	Europe / Belgium / Ghent	genome	human	Lab voor klinische biologie	Onderzoeksgroep Virologie	Nick Vereecke, Laurens Lambrechts, Marthe Pauwels, Basiel Cole, Bruno Verhasselt, Linos Vandekerckhove, Hans Nauwynck, Sebastiaan Theuns	Nanopore	GISAID	N
Switzerland/1000477806/2020	ncov	EPI_ISL_413024	2020-02-29	2020-03-03	Europe / Switzerland / Zurich	genome	human	Division of Infectious Diseases, University Hospital Zurich	Institute of Medical Virology, University of Zurich	Stefan Schmutz, Maryam Zaheri, Verena Kufner, Gabriela Ziltener, Patrick Redli, Fiona Steiner, Jon Huder, Riccarda Capaul, Andrea Zbinden, Jürg Böni, Michael Huber, Roberto Speck, Alexandra Trkola	Illumina	GISAID	N
Belgium/ULG-2971/2020	ncov	EPI_ISL_416997	2020-03-05	2020-03-23	Europe / Belgium / Liège	genome	human	Department of Clinical Microbiology	GIGA Medical Genomics	Durkin Keith, Artesi Maria, Bontems Sébastien, Boreux Raphaël, Meex Cécile, Melin Pierrette, Hayette Marie-Pierre, Bours Vincent.	Nanopore	GISAID	N
Belgium/ULG-3843/2020	ncov	EPI_ISL_417012	2020-03-08	2020-03-23	Europe / Belgium / Liège	genome	human	Department of Clinical Microbiology	GIGA Medical Genomics	Durkin Keith, Artesi Maria, Bontems Sébastien, Boreux Raphaël, Meex Cécile, Melin Pierrette, Hayette Marie-Pierre, Bours Vincent.	Nanopore	GISAID	N
Australia/NSW50/2020	ncov	EPI_ISL_417404	2020-03-12	2020-03-25	Oceania / Australia / New South Wales / Sydney	genome	human	Centre for Infectious Diseases and Microbiology Public Health	NSW Health Pathology - Institute of Clinical Pathology and Medical Research; Westmead Hospital; University of Sydney	Timms V, Gall M, Arnott A, Sadsad R, Carter I, Rahman H, Holmes EC, O’Sullivan MV, Sintchenko V, Chen SC, Maddocks S, Kok J, Dwyer DE, Rockett R, Eden J-S, Lam C and Gray K for the 2019-nCoV Study Group	Illumina	GISAID	N
Brazil/SPBR-08/2020	ncov	EPI_ISL_416029	2020-03-04	2020-03-20	South America / Brazil / Sao Paulo / Sao Paulo	genome	human	Laboiratório Fleury	Instituto Adolfo Lutz, Interdiciplinary Procedures Center, Strategic Laboratory	Claudio Tavares Sacchi, Claudia Regina Gonçalves, Carlos Henrique Camargo, Fabiana Cristina Pereira dos Santos, Daniela Bernardes Borges da Silva, Simone Guadagnucci Morillo, Adriano Abbud, Adriana Bugno, Maria do Carmo Sampaio Tavares Timenetsky, Terezinha Maria de Paiva	Ion Torrent	GISAID	Y
Brazil/SPBR-13/2020	ncov	EPI_ISL_416035	2020-03-05	2020-03-20	South America / Brazil / Sao Paulo / Sao Paulo	genome	human	National Influenza Center - Instituto Adolfo Lutz	Instituto Adolfo Lutz, Interdiciplinary Procedures Center, Strategic Laboratory	Claudio Tavares Sacchi, Claudia Regina Gonçalves, Carlos Henrique Camargo, Erica Valessa Ramos Gomes, Fabiana Cristina Pereira dos Santos, Daniela Bernardes Borges da Silva, Simone Guadagnucci Morillo, Adriano Abbud, Adriana Bugno, Maria do Carmo Sampaio Tavares Timenetsky, Terezinha Maria de Paiva	Ion Torrent	GISAID	N
Israel/ISR_IT0320/2020	ncov	EPI_ISL_419210	2020-03-01	2020-04-01	Asia / Israel / Ramat Gan	genome	human	The Chaim Sheba Medical Center	Israel Institute for Biological Research	Inbar Cohen-Gihon, Ofir Israeli, Ohad Shifman, Dana Stein, Sharon Melamed, Nir Paran, Tomer Israely, Hagit Achdout, Yfat Yahalom Ronen, Hadas Tamir, Boaz Politi, Lilach Cherry, Einat Vitner, Orly Laskar, Shay Weiss, Michal Mandelboim, Oran Erster, Gili Regev-Yochay, Gadi Segal, Shmuel Yitzhaki, Shmuel C. Shapira, Adi Beth-Din, Anat Zvi	Illumina	GISAID	Y
Switzerland/42169171/2020	ncov	EPI_ISL_418271	2020-02-27	2020-03-30	Europe / Switzerland / Basel-Stadt	genome	human	University Hospital Basel, Clinical Virology	University Hospital Basel, Labormedizin	Hirsch, H., Leuzinger, K., Seth-Smith, H., Mari, A., Roloff, T., Egli, A.	Nanopore	GISAID	N
Switzerland/42202619/2020	ncov	EPI_ISL_418439	2020-03-22	2020-03-30	Europe / Switzerland / Basel	genome	human	University Hospital Basel, Clinical Virology	University Hospital Basel, Clinical Bacteriology	Hirsch, H., Leuzinger, K., Seth-Smith, H., Mari, A., Roloff, T., Egli, A.	Nanopore	GISAID	N
Switzerland/42202622/2020	ncov	EPI_ISL_418438	2020-03-22	2020-03-30	Europe / Switzerland / Basel	genome	human	University Hospital Basel, Clinical Virology	University Hospital Basel, Clinical Bacteriology	Hirsch, H., Leuzinger, K., Seth-Smith, H., Mari, A., Roloff, T., Egli, A.	Nanopore	GISAID	N
Switzerland/GE8102/2020	ncov	EPI_ISL_415458	2020-03-01	2020-03-17	Europe / Switzerland	genome	human	Hôpitaux universitaires de Genève Laboratoire de Virologie	Hôpitaux universitaires de Genève Laboratoire de Virologie	Laubscher F.	?	GISAID	N
Iceland/233/2020	ncov	EPI_ISL_417561	2020-03-17	2020-03-27	Europe / Iceland / Reykjavik	genome	human	The National University Hospital of Iceland	deCODE genetics	Daniel F Gudbjartsson; Agnar Helgason; Hakon Jonsson; Olafur T Magnusson; Pall Melsted; Gudmundur L Norddahl; Jona Saemundsdottir; Asgeir Sigurdsson; Patrick Sulem; Arna B Agustsdottir; Berglind Eiriksdottir; Run Fridriksdottir; Elisabet E Gardarsdottir; Gudmundur Georgsson; Olafia S Gretarsdottir; Kjartan R Gudmundsson; Thora R Gunnarsdottir; Arnaldur Gylfason; Hilma Holm; Brynjar O Jensson; Asl…	Illumina	GISAID	N
Australia/NSW54/2020	ncov	EPI_ISL_417407	2020-03-14	2020-03-25	Oceania / Australia / New South Wales / Sydney	genome	human	Centre for Infectious Diseases and Microbiology Public Health	NSW Health Pathology - Institute of Clinical Pathology and Medical Research; Westmead Hospital; University of Sydney	Sadsad R, Carter I, Rahman H, Holmes EC, O’Sullivan MV, Sintchenko V, Chen SC, Maddocks S, Kok J, Dwyer DE, Rockett R, Eden J-S, Lam C, Gray K, Timms V, Gall M and Arnott A for the 2019-nCoV Study Group	Illumina	GISAID	N
Belgium/DHWM-03041/2020	ncov	EPI_ISL_417422	2020-03-04	2020-03-25	Europe / Belgium / Dilbeek	genome	human	KU Leuven, Clinical and Epidemiological Virology	KU Leuven, Clinical and Epidemiological Virology	Joan Marti-Carerras, Tony Wawina, Bert Vanmechelen, Piet Maes	Nanopore	GISAID	N
Belgium/ULG-3000/2020	ncov	EPI_ISL_417004	2020-03-05	2020-03-23	Europe / Belgium / Liège	genome	human	Department of Clinical Microbiology	GIGA Medical Genomics	Durkin Keith, Artesi Maria, Bontems Sébastien, Boreux Raphaël, Meex Cécile, Melin Pierrette, Hayette Marie-Pierre, Bours Vincent.	Nanopore	GISAID	N
Belgium/ULG-9714/2020	ncov	EPI_ISL_418655	2020-03-22	2020-03-30	Europe / Belgium / Liège	genome	human	Department of Clinical Microbiology	GIGA Medical Genomics	Keith Durkin, Maria Artesi, Sébastien Bontems, Raphaël Boreux, Cécile Meex, Pierrette Melin, Marie-Pierre Hayette, Vincent Bours.	Nanopore	GISAID	N
Canada/ON_PHL0977/2020	ncov	EPI_ISL_418365	2020-03-10	2020-03-30	North America / Canada / Ontario	genome	human	Public Health Ontario Laboratories	Public Health Ontario Laboratories	Alireza Eshaghi, Samir N Patel, Jonathan B Gubbay, Vanessa G Allen, Christine Frantz, Aimin Li, Sandeep Nagra	Illumina	GISAID	Y
Canada/ON_PHL3536/2020	ncov	EPI_ISL_418362	2020-03-10	2020-03-30	North America / Canada / Ontario	genome	human	Public Health Ontario Laboratories	Public Health Ontario Laboratories	Alireza Eshaghi, Samir N Patel, Jonathan B Gubbay, Vanessa G Allen, Christine Frantz, Aimin Li, Sandeep Nagra	Illumina	GISAID	N
Canada/ON_PHL3695/2020	ncov	EPI_ISL_418363	2020-03-11	2020-03-30	North America / Canada / Ontario	genome	human	Public Health Ontario Laboratories	Public Health Ontario Laboratories	Alireza Eshaghi, Samir N Patel, Jonathan B Gubbay, Vanessa G Allen, Christine Frantz, Aimin Li, Sandeep Nagra	Illumina	GISAID	N
Canada/ON_PHL6922/2020	ncov	EPI_ISL_418364	2020-03-13	2020-03-30	North America / Canada / Ontario	genome	human	Public Health Ontario Laboratories	Public Health Ontario Laboratories	Alireza Eshaghi, Samir N Patel, Jonathan B Gubbay, Vanessa G Allen, Christine Frantz, Aimin Li, Sandeep Nagra	Illumina	GISAID	N
England/SHEF-BFCDF/2020	ncov	EPI_ISL_416732	2020-03-03	2020-03-23	Europe / England / London	genome	human	Virology Department, Sheffield Teaching Hospitals NHS Foundation Trust	Department of Infection, Immunity and Cardiovascular Disease, The Florey Institute, The Medical School, University of Sheffield	Thushan de Silva, Matthew Parker, Adri Angyal, Rebecca Brown, Matthew Wyles, Mehmet Yavuz, Mohammad Raza, Cariad Evans	Nanopore	GISAID	N
England/SHEF-BFCFD/2020	ncov	EPI_ISL_416734	2020-03-09	2020-03-23	Europe / England / South Yorkshire	genome	human	Virology Department, Sheffield Teaching Hospitals NHS Foundation Trust	Department of Infection, Immunity and Cardiovascular Disease, The Florey Institute, The Medical School, University of Sheffield	Thushan de Silva, Matthew Parker, Adri Angyal, Rebecca Brown, Matthew Wyles, Mehmet Yavuz, Mohammad Raza, Cariad Evans	Nanopore	GISAID	N
Germany/NRW-19/2020	ncov	EPI_ISL_417464	2020-03-14	2020-03-26	Europe / Germany / Duesseldorf	genome	human	Center of Medical Microbiology, Virology, and Hospital Hygiene, University of Duesseldorf	Center of Medical Microbiology, Virology, and Hospital Hygiene, University of Duesseldorf	Ortwin Adams, Marcel Andree, Alexander Dilthey, Torsten Feldt, Sandra Hauka, Torsten Houwaart, Björn-Erik Jensen, Detlef Kindgen-Milles, Malte Kohns Vasconcelos, Klaus Pfeffer, Tina Senff, Daniel Strelow, Jörg Timm, Andreas Walker, Tobias Wienemann	Nanopore	GISAID	N
Iceland/207/2020	ncov	EPI_ISL_417733	2020-03-16	2020-03-27	Europe / Iceland / Reykjavik	genome	human	The National University Hospital of Iceland	deCODE genetics	Daniel F Gudbjartsson; Agnar Helgason; Hakon Jonsson; Olafur T Magnusson; Pall Melsted; Gudmundur L Norddahl; Jona Saemundsdottir; Asgeir Sigurdsson; Patrick Sulem; Arna B Agustsdottir; Berglind Eiriksdottir; Run Fridriksdottir; Elisabet E Gardarsdottir; Gudmundur Georgsson; Olafia S Gretarsdottir; Kjartan R Gudmundsson; Thora R Gunnarsdottir; Arnaldur Gylfason; Hilma Holm; Brynjar O Jensson; Asl…	Illumina	GISAID	N
Ireland/24052/2020	ncov	EPI_ISL_418584	2020-03-10	2020-03-30	Europe / Ireland / Wicklow	genome	human	UCD National Virus Reference Laboratory	UCD National Virus Reference Laboratory	Michael Carr, Gabriel Gonzalez, Jonathan Dean, Suzie Coughlan, Alison Murphy, Kevin Byrne, Ken Wolfe, Jeff Connell, Brendan Loftus, Cillian F De Gascun	Nanopore	GISAID	N
Japan/P4-1/2020	ncov	EPI_ISL_419301	2020-03-11	2020-04-02	Asia / Japan / Saitama	genome	human	Saitama Prefectural Institute of Public Health	Pathogen Genomics Center, National Institute of Infectious Diseases	Tsuyoshi Sekizuka, Michiyo Shinohara, Tsuyoshi Kishimoto, Kentaro Itokawa, Rina Tanaka, Masanori Hashino, Hajime Kamiya, Motoi Suzuki, Makoto Kuroda	Illumina	GISAID	N
Japan/P4-3/2020	ncov	EPI_ISL_419303	2020-03-12	2020-04-02	Asia / Japan / Saitama	genome	human	Saitama Prefectural Institute of Public Health	Pathogen Genomics Center, National Institute of Infectious Diseases	Tsuyoshi Sekizuka, Michiyo Shinohara, Tsuyoshi Kishimoto, Kentaro Itokawa, Rina Tanaka, Masanori Hashino, Hajime Kamiya, Motoi Suzuki, Makoto Kuroda	Illumina	GISAID	N
Japan/P5-2/2020	ncov	EPI_ISL_419310	2020-03-13	2020-04-02	Asia / Japan / Chiba	genome	human	Chiba Prefectural Institute of Public Health	Pathogen Genomics Center, National Institute of Infectious Diseases	Tsuyoshi Sekizuka, Masakatsu Taira, Yushi Hachisu, Kentaro Itokawa, Rina Tanaka, Masanori Hashino, Hajime Kamiya, Motoi Suzuki, Makoto Kuroda	Illumina	GISAID	N
NewZealand/20VR0189/2020	ncov	EPI_ISL_416519	2020-03-02	2020-03-22	Oceania / New Zealand / Auckland	genome	human	Auckland Hospital	Institute of Environmental Science and Research (ESR)	Matt Storey, Xiaoyun Ren, Gary McAuliffe, Sally Roberts, Matthew Blakiston, Erasmus Smit, Lauren Jelly, Joep de Ligt	Nanopore	GISAID	Y
England/20110058706/2020	ncov	EPI_ISL_417311	2020-03-09	2020-03-25	Europe / United Kingdom / England	genome	human	Respiratory Virus Unit, Microbiology Services Colindale, Public Health England	Respiratory Virus Unit, Microbiology Services Colindale, Public Health England	Monica Galiano, Shahjahan Miah, Angie Lackenby, Omolola Akinbami, Tiina Talts, Leena Bhaw, Richard Myers, Steven Platt, Kirstin Edwards, Jonathan Hubb, Joanna Ellis, Maria Zambon	Illumina	GISAID	N
England/SHEF-BFD27/2020	ncov	EPI_ISL_416737	2020-03-03	2020-03-23	Europe / England / London	genome	human	Virology Department, Sheffield Teaching Hospitals NHS Foundation Trust	Department of Infection, Immunity and Cardiovascular Disease, The Florey Institute, The Medical School, University of Sheffield	Thushan de Silva, Matthew Parker, Adri Angyal, Rebecca Brown, Matthew Wyles, Mehmet Yavuz, Mohammad Raza, Cariad Evans	Nanopore	GISAID	N
Japan/P4-4/2020	ncov	EPI_ISL_419304	2020-03-17	2020-04-02	Asia / Japan / Saitama	genome	human	Saitama Prefectural Institute of Public Health	Pathogen Genomics Center, National Institute of Infectious Diseases	Tsuyoshi Sekizuka, Michiyo Shinohara, Tsuyoshi Kishimoto, Kentaro Itokawa, Rina Tanaka, Masanori Hashino, Hajime Kamiya, Motoi Suzuki, Makoto Kuroda	Illumina	GISAID	N
Switzerland/1000477796/2020	ncov	EPI_ISL_413022	2020-02-29	2020-03-03	Europe / Switzerland / Zurich	genome	human	Division of Infectious Diseases, University Hospital Zurich	Institute of Medical Virology, University of Zurich	Stefan Schmutz, Maryam Zaheri, Verena Kufner, Gabriela Ziltener, Patrick Redli, Fiona Steiner, Jon Huder, Riccarda Capaul, Andrea Zbinden, Jürg Böni, Michael Huber, Roberto Speck, Alexandra Trkola	Illumina	GISAID	N
NewZealand/20VR019/2020	ncov	EPI_ISL_416520	2020-03-04	2020-03-22	Oceania / New Zealand / Auckland	genome	human	Auckland Hospital	Institute of Environmental Science and Research (ESR)	Matt Storey, Xiaoyun Ren, Gary McAuliffe, Sally Roberts, Matthew Blakiston, Erasmus Smit, Lauren Jelly, Joep de Ligt	Nanopore	GISAID	N
Wales/PHWC-246B9/2020	ncov	EPI_ISL_419440	2020-03-17	2020-04-02	Europe / United Kingdom / Wales	genome	human	Wales Specialist Virology Centre	Public Health Wales Microbiology Cardiff	Catherine Moore, Joanne Watkins, Sally Corden, Sara Rey, Matt Bull, Tom Connor	Illumina	GISAID	N
Italy/INMI4/2020	ncov	EPI_ISL_417922	2020-02-28	2020-03-27	Europe / Italy / Rome	genome	human	INMI Lazzaro Spallanzani IRCCS	Laboratory of Virology, INMI Lazzaro Spallanzani IRCCS	Cesare E. M. Gruber, Martina Rueca, Barbara Bartolini, Francesco Messina, Emanuela Giombini, Maria R. Capobianchi, Fabrizio Carletti, Francesca Colavita, Concetta Castilletti, Eleonora Lalle, Daniele Lapa, Giuseppe Ippolito.	Ion Torrent	GISAID	Y
Netherlands/Nootdorp_1364222/2020	ncov	EPI_ISL_413579	2020-03-03	2020-03-07	Europe / Netherlands / Nootdorp	genome	human	MHC Haaglanden	Erasmus Medical Center	David Nieuwenhuijse, Bas Oude Munnink, Reina Sikkema, Claudia Schapendonk, Irina Chestakova, Anne van der Linden, Mark Pronk, Pascal Lexmond, Corien Swaan, Manon Haverkate, Madelief Mollers, Mart Stein, Sandra Kengne Kamga Mobou, Jeroen van Kampen, Jolanda Voermans, Aura Timen, Corine GeurtsvanKessel, Annemiek van der Eijk, Richard Molenkamp, Marion Koopmans, on behalf of the Dutch national COVID…	Nanopore	GISAID	N
Netherlands/Tilburg_1364286/2020	ncov	EPI_ISL_413587	2020-03-03	2020-03-07	Europe / Netherlands / Tilburg	genome	human	Foundation Elisabeth-Tweesteden Ziekenhuis	Erasmus Medical Center	David Nieuwenhuijse, Bas Oude Munnink, Reina Sikkema, Claudia Schapendonk, Irina Chestakova, Anne van der Linden, Mark Pronk, Pascal Lexmond, Corien Swaan, Manon Haverkate, Madelief Mollers, Mart Stein, Sandra Kengne Kamga Mobou, Jeroen van Kampen, Jolanda Voermans, Aura Timen, Corine GeurtsvanKessel, Annemiek van der Eijk, Richard Molenkamp, Marion Koopmans, on behalf of the Dutch national COVID…	Nanopore	GISAID	N
USA/WA-UW213/2020	ncov	EPI_ISL_417362	2020-03-13	2020-03-25	North America / USA / Connecticut	genome	human	UW Virology Lab	UW Virology Lab	Pavitra Roychoudhury, Hong Xie, Keith Jerome, Alexander Greninger	Illumina	GISAID	N
Netherlands/NoordBrabant_26/2020	ncov	EPI_ISL_414535	2020-03-06	2020-03-13	Europe / Netherlands / Noord Brabant	genome	human	Dutch COVID-19 response team	Erasmus Medical Center	David Nieuwenhuijse, Bas Oude Munnink, Reina Sikkema, Claudia Schapendonk, Irina Chestakova, Anne van der Linden, Mark Pronk, Pascal Lexmond, Corien Swaan, Manon Haverkate, Madelief Mollers, Mart Stein, Sandra Kengne Kamga Mobou, Jeroen van Kampen, Jolanda Voermans, Aura Timen, Corine GeurtsvanKessel, Annemiek van der Eijk, Richard Molenkamp, Marion Koopmans, on behalf of the Dutch national COVID…	Nanopore	GISAID	N
Netherlands/NoordBrabant_39/2020	ncov	EPI_ISL_414548	2020-03-04	2020-03-13	Europe / Netherlands / Noord Brabant	genome	human	Dutch COVID-19 response team	Erasmus Medical Center	David Nieuwenhuijse, Bas Oude Munnink, Reina Sikkema, Claudia Schapendonk, Irina Chestakova, Anne van der Linden, Mark Pronk, Pascal Lexmond, Corien Swaan, Manon Haverkate, Madelief Mollers, Mart Stein, Sandra Kengne Kamga Mobou, Jeroen van Kampen, Jolanda Voermans, Aura Timen, Corine GeurtsvanKessel, Annemiek van der Eijk, Richard Molenkamp, Marion Koopmans, on behalf of the Dutch national COVID…	Nanopore	GISAID	N
Netherlands/Overijssel_2/2020	ncov	EPI_ISL_414460	2020-03-03	2020-03-12	Europe / Netherlands / Overijssel	genome	human	Dutch COVID-19 response team	Erasmus Medical Center	David Nieuwenhuijse, Bas Oude Munnink, Reina Sikkema, Claudia Schapendonk, Irina Chestakova, Anne van der Linden, Mark Pronk, Pascal Lexmond, Corien Swaan, Manon Haverkate, Madelief Mollers, Mart Stein, Sandra Kengne Kamga Mobou, Jeroen van Kampen, Jolanda Voermans, Aura Timen, Corine GeurtsvanKessel, Annemiek van der Eijk, Richard Molenkamp, Marion Koopmans, on behalf of the Dutch national COVID…	Nanopore	GISAID	N
USA/WA-UW271/2020	ncov	EPI_ISL_418056	2020-03-13	2020-03-28	North America / USA / Connecticut	genome	human	UW Virology Lab	UW Virology Lab	Pavitra Roychoudhury, Hong Xie, Keith Jerome, Alexander Greninger	Illumina	GISAID	N
USA/WA-UW322/2020	ncov	EPI_ISL_418889	2020-03-16	2020-03-31	North America / USA / Washington	genome	human	UW Virology Lab	UW Virology Lab	Pavitra Roychoudhury, Hong Xie, Keith Jerome, Alexander Greninger	Illumina	GISAID	N
Portugal/PT0008/2020	ncov	EPI_ISL_417993	2020-03-08	2020-03-28	Europe / Portugal	genome	human	CHULC - H D Estefania	Instituto Nacional de Saude (INSA)	Guiomar et al	Illumina	GISAID	N
Portugal/PT0017/2020	ncov	EPI_ISL_418002	2020-03-11	2020-03-28	Europe / Portugal	genome	human	CHU Coimbra	Instituto Nacional de Saude (INSA)	Guiomar et al	Illumina	GISAID	N
Portugal/PT0033/2020	ncov	EPI_ISL_418018	2020-03-16	2020-03-28	Europe / Portugal	genome	human	H Garcia de Orta	Instituto Nacional de Saude (INSA)	Guiomar et al	Illumina	GISAID	N
France/ARA10251/2020	ncov	EPI_ISL_418426	2020-03-17	2020-03-30	Europe / France / ARA / Bourg-en-Bresse	genome	human	Centre Hospitalier de Bourg en Bresse	CNR Virus des Infections Respiratoires - France SUD	Antonin Bal, Gregory Destras, Gwendolyne Burfin, Solenne Brun, Carine Moustaud, Raphaelle Lamy, Alexandre Gaymard, Maude Bouscambert-Duchamp, Florence Morfin-Sherpa, Martine Valette, Bruno Lina, Laurence Josset	Illumina	GISAID	N
France/ARA12217/2020	ncov	EPI_ISL_419178	2020-03-22	2020-04-01	Europe / France / ARA / Lyon	genome	human	Institut des Agents Infectieux (IAI), Hospices Civils de Lyon	CNR Virus des Infections Respiratoires - France SUD	Antonin Bal, Gregory Destras, Gwendolyne Burfin, Solenne Brun, Carine Moustaud, Raphaelle Lamy, Alexandre Gaymard, Maude Bouscambert-Duchamp, Florence Morfin-Sherpa, Martine Valette, Bruno Lina, Laurence Josset	Illumina	GISAID	N
Italy/TE4880/2020	ncov	EPI_ISL_418256	2020-03-14	2020-03-29	Europe / Italy / Abruzzo	genome	human	Ospedale “San Liberatore” di Atri	Istituto Zooprofilattico Sperimentale dell'Abruzzo e Molise "G. Caporale"	Lorusso A, Marcacci M, Di Domenico M, Puglia I, Curini V, Ancora M, Di Pasquale A, Rinaldi A, Mangone I, Cammà C, Savini G.	?	GISAID	N
Japan/P4-2/2020	ncov	EPI_ISL_419302	2020-03-12	2020-04-02	Asia / Japan / Saitama	genome	human	Saitama Prefectural Institute of Public Health	Pathogen Genomics Center, National Institute of Infectious Diseases	Tsuyoshi Sekizuka, Michiyo Shinohara, Tsuyoshi Kishimoto, Kentaro Itokawa, Rina Tanaka, Masanori Hashino, Hajime Kamiya, Motoi Suzuki, Makoto Kuroda	Illumina	GISAID	N
Japan/P4-5/2020	ncov	EPI_ISL_419305	2020-03-18	2020-04-02	Asia / Japan / Saitama	genome	human	Saitama Prefectural Institute of Public Health	Pathogen Genomics Center, National Institute of Infectious Diseases	Tsuyoshi Sekizuka, Michiyo Shinohara, Tsuyoshi Kishimoto, Kentaro Itokawa, Rina Tanaka, Masanori Hashino, Hajime Kamiya, Motoi Suzuki, Makoto Kuroda	Illumina	GISAID	N
Japan/P5-1/2020	ncov	EPI_ISL_419309	2020-03-12	2020-04-02	Asia / Japan / Chiba	genome	human	Chiba Prefectural Institute of Public Health	Pathogen Genomics Center, National Institute of Infectious Diseases	Tsuyoshi Sekizuka, Masakatsu Taira, Yushi Hachisu, Kentaro Itokawa, Rina Tanaka, Masanori Hashino, Hajime Kamiya, Motoi Suzuki, Makoto Kuroda	Illumina	GISAID	N
USA/WA-UW138/2020	ncov	EPI_ISL_416676	2020-03-11	2020-03-23	North America / USA	genome	human	UW Virology Lab	UW Virology Lab	Pavitra Roychoudhury, Hong Xie, Keith Jerome, Alexander Greninger	Illumina	GISAID	N
Italy/TE4953/2020	ncov	EPI_ISL_418258	2020-03-14	2020-03-29	Europe / Italy / Abruzzo	genome	human	Presidio ospedaliero "Santo Spirito"	Istituto Zooprofilattico Sperimentale dell'Abruzzo e Molise "G. Caporale"	Lorusso A, Marcacci M, Di Domenico M, Puglia I, Curini V, Ancora M, Di Pasquale A, Rinaldi A, Mangone I, Cammà C, Savini G.	?	GISAID	N
Belgium/ULG-8543/2020	ncov	EPI_ISL_418637	2020-03-19	2020-03-30	Europe / Belgium / Liège	genome	human	Department of Clinical Microbiology	GIGA Medical Genomics	Keith Durkin, Maria Artesi, Sébastien Bontems, Raphaël Boreux, Cécile Meex, Pierrette Melin, Marie-Pierre Hayette, Vincent Bours.	Nanopore	GISAID	N
England/20099038206/2020	ncov	EPI_ISL_415129	2020-02-29	2020-03-16	Europe / United Kingdom / England	genome	human	Respiratory Virus Unit, Microbiology Services Colindale, Public Health England	Respiratory Virus Unit, Microbiology Services Colindale, Public Health England	Monica Galiano, Shahjahan Miah, Angie Lackenby, Omolola Akinbami, Tiina Talts, Leena Bhaw, Richard Myers, Steven Platt, Kirstin Edwards, Jonathan Hubb, Joanna Ellis, Maria Zambon	Illumina	GISAID	N
USA/CT-Yale-013/2020	ncov	EPI_ISL_419517	2020-03-19	2020-04-02	North America / USA / Connecticut	genome	human	Yale Clinical Virology Laboratory	Grubaugh Lab - Yale School of Public Health	Joseph Fauver, Anderson Brito, Tara Alpert, Chantal Vogels, Ellen Foxman, Albert Ko, Marie Landry, Nathan Grubaugh	Nanopore	GISAID	N
Australia/QLDID924/2020	ncov	EPI_ISL_418802	2020-03-18	2020-03-31	Oceania / Australia / Queensland / Gold Coast	genome	human	Pathology Queensland	Public Health Virology Laboratory	Bixing Huang, Alyssa Pyke, Amanda De Jong, Andrew Van Den Hurk, Carmel Taylor, David Warrilow, Doris Genge, Elisabeth Gamez, Glen Hewitson, Ian Maxwell Mackay, Inga Sultana, Jamie McMahon, Jean Barcelon, Judy Northill, Mitchell Finger, Natalie Simpson, Neelima Nair, Peter Burtonclay, Peter Moore, Sarah Wheatley, Sean Moody, Sonja Hall-Mendelin, Timothy Gardam, and Frederick Moore	Illumina	GISAID	Y
Belgium/JL-03044/2020	ncov	EPI_ISL_418270	2020-03-04	2020-03-30	Europe / Belgium / Antwerp	genome	human	KU Leuven, Clinical and Epidemiological Virology	KU Leuven, Clinical and Epidemiological Virology	Tony Wawina, Joan Marti-Carreras, Bert Vanmechelen, Piet Maes	Nanopore	GISAID	N
Belgium/ULG-9742/2020	ncov	EPI_ISL_418665	2020-03-22	2020-03-30	Europe / Belgium / Liège	genome	human	Department of Clinical Microbiology	GIGA Medical Genomics	Keith Durkin, Maria Artesi, Sébastien Bontems, Raphaël Boreux, Cécile Meex, Pierrette Melin, Marie-Pierre Hayette, Vincent Bours.	Nanopore	GISAID	N
England/SHEF-BFCB1/2020	ncov	EPI_ISL_416730	2020-03-03	2020-03-23	Europe / England / South Yorkshire	genome	human	Virology Department, Sheffield Teaching Hospitals NHS Foundation Trust	Department of Infection, Immunity and Cardiovascular Disease, The Florey Institute, The Medical School, University of Sheffield	Thushan de Silva, Matthew Parker, Adri Angyal, Rebecca Brown, Matthew Wyles, Mehmet Yavuz, Mohammad Raza, Cariad Evans	Nanopore	GISAID	N
Iceland/19/2020	ncov	EPI_ISL_417817	2020-03-02	2020-03-27	Europe / Iceland / Reykjavik	genome	human	The National University Hospital of Iceland	deCODE genetics	Daniel F Gudbjartsson; Agnar Helgason; Hakon Jonsson; Olafur T Magnusson; Pall Melsted; Gudmundur L Norddahl; Jona Saemundsdottir; Asgeir Sigurdsson; Patrick Sulem; Arna B Agustsdottir; Berglind Eiriksdottir; Run Fridriksdottir; Elisabet E Gardarsdottir; Gudmundur Georgsson; Olafia S Gretarsdottir; Kjartan R Gudmundsson; Thora R Gunnarsdottir; Arnaldur Gylfason; Hilma Holm; Brynjar O Jensson; Asl…	Illumina	GISAID	N
Iceland/210/2020	ncov	EPI_ISL_417829	2020-03-16	2020-03-27	Europe / Iceland / Reykjavik	genome	human	The National University Hospital of Iceland	deCODE genetics	Daniel F Gudbjartsson; Agnar Helgason; Hakon Jonsson; Olafur T Magnusson; Pall Melsted; Gudmundur L Norddahl; Jona Saemundsdottir; Asgeir Sigurdsson; Patrick Sulem; Arna B Agustsdottir; Berglind Eiriksdottir; Run Fridriksdottir; Elisabet E Gardarsdottir; Gudmundur Georgsson; Olafia S Gretarsdottir; Kjartan R Gudmundsson; Thora R Gunnarsdottir; Arnaldur Gylfason; Hilma Holm; Brynjar O Jensson; Asl…	Illumina	GISAID	N
Iceland/22/2020	ncov	EPI_ISL_417734	2020-03-02	2020-03-27	Europe / Iceland / Reykjavik	genome	human	The National University Hospital of Iceland	deCODE genetics	Daniel F Gudbjartsson; Agnar Helgason; Hakon Jonsson; Olafur T Magnusson; Pall Melsted; Gudmundur L Norddahl; Jona Saemundsdottir; Asgeir Sigurdsson; Patrick Sulem; Arna B Agustsdottir; Berglind Eiriksdottir; Run Fridriksdottir; Elisabet E Gardarsdottir; Gudmundur Georgsson; Olafia S Gretarsdottir; Kjartan R Gudmundsson; Thora R Gunnarsdottir; Arnaldur Gylfason; Hilma Holm; Brynjar O Jensson; Asl…	Illumina	GISAID	N
Iceland/78/2020	ncov	EPI_ISL_417863	2020-03-09	2020-03-27	Europe / Iceland / Reykjavik	genome	human	The National University Hospital of Iceland	deCODE genetics	Daniel F Gudbjartsson; Agnar Helgason; Hakon Jonsson; Olafur T Magnusson; Pall Melsted; Gudmundur L Norddahl; Jona Saemundsdottir; Asgeir Sigurdsson; Patrick Sulem; Arna B Agustsdottir; Berglind Eiriksdottir; Run Fridriksdottir; Elisabet E Gardarsdottir; Gudmundur Georgsson; Olafia S Gretarsdottir; Kjartan R Gudmundsson; Thora R Gunnarsdottir; Arnaldur Gylfason; Hilma Holm; Brynjar O Jensson; Asl…	Illumina	GISAID	N
Iceland/83/2020	ncov	EPI_ISL_417868	2020-03-09	2020-03-27	Europe / Iceland / Reykjavik	genome	human	The National University Hospital of Iceland	deCODE genetics	Daniel F Gudbjartsson; Agnar Helgason; Hakon Jonsson; Olafur T Magnusson; Pall Melsted; Gudmundur L Norddahl; Jona Saemundsdottir; Asgeir Sigurdsson; Patrick Sulem; Arna B Agustsdottir; Berglind Eiriksdottir; Run Fridriksdottir; Elisabet E Gardarsdottir; Gudmundur Georgsson; Olafia S Gretarsdottir; Kjartan R Gudmundsson; Thora R Gunnarsdottir; Arnaldur Gylfason; Hilma Holm; Brynjar O Jensson; Asl…	Illumina	GISAID	N
Ireland/21145/2020	ncov	EPI_ISL_418548	2020-03-06	2020-03-30	Europe / Ireland / Dublin	genome	human	UCD National Virus Reference Laboratory	UCD National Virus Reference Laboratory	Michael Carr, Gabriel Gonzalez, Jonathan Dean, Suzie Coughlan, Alison Murphy, Kevin Byrne, Ken Wolfe, Jeff Connell, Brendan Loftus, Cillian F De Gascun	Nanopore	GISAID	N
Portugal/CV62/2020	ncov	EPI_ISL_413647	2020-03-01	2020-03-09	Europe / Portugal	genome	human	Centro Hospital do Porto, E.P.E. - H. Geral de Santo Antonio	Instituto Nacional de Saude (INSA)	Raquel Guiomar, Inês Costa, Pedro Pechirra, Joana Mendonça, Luís Vieira, Helena Ramos, Joana Isidro, Vítor Borges, João Paulo Gomes	Illumina	GISAID	Y
Belgium/MMJ-03034/2020	ncov	EPI_ISL_417429	2020-03-03	2020-03-25	Europe / Belgium / Holsbeek	genome	human	KU Leuven, Clinical and Epidemiological Virology	KU Leuven, Clinical and Epidemiological Virology	Joan Marti-Carerras, Tony Wawina, Bert Vanmechelen, Piet Maes	Nanopore	GISAID	N
Belgium/SQ-03043/2020	ncov	EPI_ISL_417426	2020-03-04	2020-03-25	Europe / Belgium / Leuven	genome	human	KU Leuven, Clinical and Epidemiological Virology	KU Leuven, Clinical and Epidemiological Virology	Joan Marti-Carerras, Tony Wawina, Bert Vanmechelen, Piet Maes	Nanopore	GISAID	N
Brazil/SPBR-07/2020	ncov	EPI_ISL_416028	2020-03-03	2020-03-20	South America / Brazil / Sao Paulo / Sao Paulo	genome	human	National Influenza Center - Instituto Adolfo Lutz	Instituto Adolfo Lutz, Interdiciplinary Procedures Center, Strategic Laboratory	Claudio Tavares Sacchi, Claudia Regina Gonçalves, Carlos Henrique Camargo, Fabiana Cristina Pereira dos Santos, Daniela Bernardes Borges da Silva, Simone Guadagnucci Morillo, Adriano Abbud, Adriana Bugno, Maria do Carmo Sampaio Tavares Timenetsky, Terezinha Maria de Paiva	Ion Torrent	GISAID	Y
Germany/NRW-011/2020	ncov	EPI_ISL_414507	2020-03-03	2020-03-13	Europe / Germany / North Rhine Westphalia / Duesseldorf	genome	human	Center of Medical Microbiology, Virology, and Hospital Hygiene, University of Duesseldorf	Center of Medical Microbiology, Virology, and Hospital Hygiene, University of Duesseldorf	Ortwin Adams, Marcel Andree, Alexander Dilthey, Torsten Feldt, Sandra Hauka, Torsten Houwaart, Björn-Erik Jensen, Detlef Kindgen-Milles, Malte Kohns Vasconcelos, Klaus Pfeffer, Tina Senff, Daniel Strelow, Jörg Timm, Andreas Walker, Tobias Wienemann	Nanopore	GISAID	N
Iceland/37/2020	ncov	EPI_ISL_417681	2020-03-04	2020-03-27	Europe / Iceland / Reykjavik	genome	human	The National University Hospital of Iceland	deCODE genetics	Daniel F Gudbjartsson; Agnar Helgason; Hakon Jonsson; Olafur T Magnusson; Pall Melsted; Gudmundur L Norddahl; Jona Saemundsdottir; Asgeir Sigurdsson; Patrick Sulem; Arna B Agustsdottir; Berglind Eiriksdottir; Run Fridriksdottir; Elisabet E Gardarsdottir; Gudmundur Georgsson; Olafia S Gretarsdottir; Kjartan R Gudmundsson; Thora R Gunnarsdottir; Arnaldur Gylfason; Hilma Holm; Brynjar O Jensson; Asl…	Illumina	GISAID	N
Scotland/EDB005/2020	ncov	EPI_ISL_415632	2020-03-07	2020-03-18	Europe / United Kingdom / Scotland	genome	human	Virology Department, Royal Infirmary of Edinburgh, NHS Lothian	Virology Department, Royal Infirmary of Edinburgh, NHS Lothian	McHugh M, Dewar R, O’Toole Á, Rambaut A, Williams TC, Templeton K	Nanopore	GISAID	N
Scotland/EDB008/2020	ncov	EPI_ISL_415635	2020-03-09	2020-03-18	Europe / United Kingdom / Scotland	genome	human	Virology Department, Royal Infirmary of Edinburgh, NHS Lothian	Virology Department, Royal Infirmary of Edinburgh, NHS Lothian	McHugh M, Dewar R, O’Toole Á, Rambaut A, Williams TC, Templeton K	Nanopore	GISAID	N
England/20100024006/2020	ncov	EPI_ISL_415138	2020-03-02	2020-03-16	Europe / United Kingdom / England	genome	human	Respiratory Virus Unit, Microbiology Services Colindale, Public Health England	Respiratory Virus Unit, Microbiology Services Colindale, Public Health England	Monica Galiano, Shahjahan Miah, Angie Lackenby, Omolola Akinbami, Tiina Talts, Leena Bhaw, Richard Myers, Steven Platt, Kirstin Edwards, Jonathan Hubb, Joanna Ellis, Maria Zambon	Illumina	GISAID	N
England/20108006003/2020	ncov	EPI_ISL_417252	2020-03-05	2020-03-25	Europe / United Kingdom / England	genome	human	Respiratory Virus Unit, Microbiology Services Colindale, Public Health England	Respiratory Virus Unit, Microbiology Services Colindale, Public Health England	Monica Galiano, Shahjahan Miah, Angie Lackenby, Omolola Akinbami, Tiina Talts, Leena Bhaw, Richard Myers, Steven Platt, Kirstin Edwards, Jonathan Hubb, Joanna Ellis, Maria Zambon	Illumina	GISAID	N
England/20109097506/2020	ncov	EPI_ISL_417293	2020-03-08	2020-03-25	Europe / United Kingdom / England	genome	human	Respiratory Virus Unit, Microbiology Services Colindale, Public Health England	Respiratory Virus Unit, Microbiology Services Colindale, Public Health England	Monica Galiano, Shahjahan Miah, Angie Lackenby, Omolola Akinbami, Tiina Talts, Leena Bhaw, Richard Myers, Steven Platt, Kirstin Edwards, Jonathan Hubb, Joanna Ellis, Maria Zambon	Illumina	GISAID	N
Netherlands/Berlicum_1363564/2020	ncov	EPI_ISL_413565	2020-02-24	2020-03-07	Europe / Netherlands / Berlicum	genome	human	Foundation Pamm	Erasmus Medical Center	David Nieuwenhuijse, Bas Oude Munnink, Reina Sikkema, Claudia Schapendonk, Irina Chestakova, Anne van der Linden, Mark Pronk, Pascal Lexmond, Corien Swaan, Manon Haverkate, Madelief Mollers, Mart Stein, Sandra Kengne Kamga Mobou, Jeroen van Kampen, Jolanda Voermans, Aura Timen, Corine GeurtsvanKessel, Annemiek van der Eijk, Richard Molenkamp, Marion Koopmans, on behalf of the Dutch national COVID…	Nanopore	GISAID	N
Netherlands/Gelderland_1/2020	ncov	EPI_ISL_414423	2020-03-02	2020-03-12	Europe / Netherlands / Gelderland	genome	human	Dutch COVID-19 response team	Erasmus Medical Center	David Nieuwenhuijse, Bas Oude Munnink, Reina Sikkema, Claudia Schapendonk, Irina Chestakova, Anne van der Linden, Mark Pronk, Pascal Lexmond, Corien Swaan, Manon Haverkate, Madelief Mollers, Mart Stein, Sandra Kengne Kamga Mobou, Jeroen van Kampen, Jolanda Voermans, Aura Timen, Corine GeurtsvanKessel, Annemiek van der Eijk, Richard Molenkamp, Marion Koopmans, on behalf of the Dutch national COVID…	Nanopore	GISAID	N
Netherlands/Gelderland_3/2020	ncov	EPI_ISL_415463	2020-03-09	2020-03-17	Europe / Netherlands / Gelderland	genome	human	Dutch COVID-19 response team	Erasmus Medical Center	David Nieuwenhuijse, Bas Oude Munnink, Reina Sikkema, Claudia Schapendonk, Irina Chestakova, Anne van der Linden, Mark Pronk, Pascal Lexmond, Corien Swaan, Manon Haverkate, Madelief Mollers, Mart Stein, Sandra Kengne Kamga Mobou, Jeroen van Kampen, Jolanda Voermans, Aura Timen, Corine GeurtsvanKessel, Annemiek van der Eijk, Richard Molenkamp, Marion Koopmans, on behalf of the Dutch national COVID…	Nanopore	GISAID	N
Netherlands/NA_7/2020	ncov	EPI_ISL_415496	2020-03-09	2020-03-17	Europe / Netherlands	genome	human	Dutch COVID-19 response team	Erasmus Medical Center	David Nieuwenhuijse, Bas Oude Munnink, Reina Sikkema, Claudia Schapendonk, Irina Chestakova, Anne van der Linden, Mark Pronk, Pascal Lexmond, Corien Swaan, Manon Haverkate, Madelief Mollers, Mart Stein, Sandra Kengne Kamga Mobou, Jeroen van Kampen, Jolanda Voermans, Aura Timen, Corine GeurtsvanKessel, Annemiek van der Eijk, Richard Molenkamp, Marion Koopmans, on behalf of the Dutch national COVID…	Nanopore	GISAID	N
Netherlands/NoordBrabant_45/2020	ncov	EPI_ISL_415502	2020-03-09	2020-03-17	Europe / Netherlands / Noord Brabant	genome	human	Dutch COVID-19 response team	Erasmus Medical Center	David Nieuwenhuijse, Bas Oude Munnink, Reina Sikkema, Claudia Schapendonk, Irina Chestakova, Anne van der Linden, Mark Pronk, Pascal Lexmond, Corien Swaan, Manon Haverkate, Madelief Mollers, Mart Stein, Sandra Kengne Kamga Mobou, Jeroen van Kampen, Jolanda Voermans, Aura Timen, Corine GeurtsvanKessel, Annemiek van der Eijk, Richard Molenkamp, Marion Koopmans, on behalf of the Dutch national COVID…	Nanopore	GISAID	N
Netherlands/NoordBrabant_58/2020	ncov	EPI_ISL_415514	2020-03-11	2020-03-17	Europe / Netherlands / Noord Brabant	genome	human	Dutch COVID-19 response team	Erasmus Medical Center	David Nieuwenhuijse, Bas Oude Munnink, Reina Sikkema, Claudia Schapendonk, Irina Chestakova, Anne van der Linden, Mark Pronk, Pascal Lexmond, Corien Swaan, Manon Haverkate, Madelief Mollers, Mart Stein, Sandra Kengne Kamga Mobou, Jeroen van Kampen, Jolanda Voermans, Aura Timen, Corine GeurtsvanKessel, Annemiek van der Eijk, Richard Molenkamp, Marion Koopmans, on behalf of the Dutch national COVID…	Nanopore	GISAID	N
Netherlands/NoordBrabant_67/2020	ncov	EPI_ISL_415523	1905-07-12	2020-03-17	Europe / Netherlands / Noord Brabant	genome	human	Dutch COVID-19 response team	Erasmus Medical Center	David Nieuwenhuijse, Bas Oude Munnink, Reina Sikkema, Claudia Schapendonk, Irina Chestakova, Anne van der Linden, Mark Pronk, Pascal Lexmond, Corien Swaan, Manon Haverkate, Madelief Mollers, Mart Stein, Sandra Kengne Kamga Mobou, Jeroen van Kampen, Jolanda Voermans, Aura Timen, Corine GeurtsvanKessel, Annemiek van der Eijk, Richard Molenkamp, Marion Koopmans, on behalf of the Dutch national COVID…	Nanopore	GISAID	N
Netherlands/NoordHolland_1/2020	ncov	EPI_ISL_414433	2020-03-03	2020-03-12	Europe / Netherlands / Noord Holland	genome	human	Dutch COVID-19 response team	Erasmus Medical Center	David Nieuwenhuijse, Bas Oude Munnink, Reina Sikkema, Claudia Schapendonk, Irina Chestakova, Anne van der Linden, Mark Pronk, Pascal Lexmond, Corien Swaan, Manon Haverkate, Madelief Mollers, Mart Stein, Sandra Kengne Kamga Mobou, Jeroen van Kampen, Jolanda Voermans, Aura Timen, Corine GeurtsvanKessel, Annemiek van der Eijk, Richard Molenkamp, Marion Koopmans, on behalf of the Dutch national COVID…	Nanopore	GISAID	N
Netherlands/Rotterdam_1364740/2020	ncov	EPI_ISL_413584	2020-03-03	2020-03-07	Europe / Netherlands / Rotterdam	genome	human	unknown	Erasmus Medical Center	David Nieuwenhuijse, Bas Oude Munnink, Reina Sikkema, Claudia Schapendonk, Irina Chestakova, Anne van der Linden, Mark Pronk, Pascal Lexmond, Corien Swaan, Manon Haverkate, Madelief Mollers, Mart Stein, Sandra Kengne Kamga Mobou, Jeroen van Kampen, Jolanda Voermans, Aura Timen, Corine GeurtsvanKessel, Annemiek van der Eijk, Richard Molenkamp, Marion Koopmans, on behalf of the Dutch national COVID…	Nanopore	GISAID	N
Netherlands/Utrecht_13_1/2020	ncov	EPI_ISL_414552	2020-03-07	2020-03-13	Europe / Netherlands / Utrecht	genome	human	Dutch COVID-19 response team	Erasmus Medical Center	David Nieuwenhuijse, Bas Oude Munnink, Reina Sikkema, Claudia Schapendonk, Irina Chestakova, Anne van der Linden, Mark Pronk, Pascal Lexmond, Corien Swaan, Manon Haverkate, Madelief Mollers, Mart Stein, Sandra Kengne Kamga Mobou, Jeroen van Kampen, Jolanda Voermans, Aura Timen, Corine GeurtsvanKessel, Annemiek van der Eijk, Richard Molenkamp, Marion Koopmans, on behalf of the Dutch national COVID…	Nanopore	GISAID	N
Netherlands/Utrecht_5/2020	ncov	EPI_ISL_414439	2020-03-02	2020-03-12	Europe / Netherlands / Utrecht	genome	human	Dutch COVID-19 response team	Erasmus Medical Center	David Nieuwenhuijse, Bas Oude Munnink, Reina Sikkema, Claudia Schapendonk, Irina Chestakova, Anne van der Linden, Mark Pronk, Pascal Lexmond, Corien Swaan, Manon Haverkate, Madelief Mollers, Mart Stein, Sandra Kengne Kamga Mobou, Jeroen van Kampen, Jolanda Voermans, Aura Timen, Corine GeurtsvanKessel, Annemiek van der Eijk, Richard Molenkamp, Marion Koopmans, on behalf of the Dutch national COVID…	Nanopore	GISAID	N
Netherlands/ZuidHolland_10/2020	ncov	EPI_ISL_414446	2020-03-03	2020-03-12	Europe / Netherlands / Zuid Holland	genome	human	Dutch COVID-19 response team	Erasmus Medical Center	David Nieuwenhuijse, Bas Oude Munnink, Reina Sikkema, Claudia Schapendonk, Irina Chestakova, Anne van der Linden, Mark Pronk, Pascal Lexmond, Corien Swaan, Manon Haverkate, Madelief Mollers, Mart Stein, Sandra Kengne Kamga Mobou, Jeroen van Kampen, Jolanda Voermans, Aura Timen, Corine GeurtsvanKessel, Annemiek van der Eijk, Richard Molenkamp, Marion Koopmans, on behalf of the Dutch national COVID…	Nanopore	GISAID	N
Netherlands/ZuidHolland_22/2020	ncov	EPI_ISL_414564	2020-03-08	2020-03-13	Europe / Netherlands / Zuid Holland	genome	human	Dutch COVID-19 response team	Erasmus Medical Center	David Nieuwenhuijse, Bas Oude Munnink, Reina Sikkema, Claudia Schapendonk, Irina Chestakova, Anne van der Linden, Mark Pronk, Pascal Lexmond, Corien Swaan, Manon Haverkate, Madelief Mollers, Mart Stein, Sandra Kengne Kamga Mobou, Jeroen van Kampen, Jolanda Voermans, Aura Timen, Corine GeurtsvanKessel, Annemiek van der Eijk, Richard Molenkamp, Marion Koopmans, on behalf of the Dutch national COVID…	Nanopore	GISAID	N
Netherlands/ZuidHolland_25/2020	ncov	EPI_ISL_415529	2020-03-09	2020-03-17	Europe / Netherlands / Zuid Holland	genome	human	Dutch COVID-19 response team	Erasmus Medical Center	David Nieuwenhuijse, Bas Oude Munnink, Reina Sikkema, Claudia Schapendonk, Irina Chestakova, Anne van der Linden, Mark Pronk, Pascal Lexmond, Corien Swaan, Manon Haverkate, Madelief Mollers, Mart Stein, Sandra Kengne Kamga Mobou, Jeroen van Kampen, Jolanda Voermans, Aura Timen, Corine GeurtsvanKessel, Annemiek van der Eijk, Richard Molenkamp, Marion Koopmans, on behalf of the Dutch national COVID…	Nanopore	GISAID	N
Netherlands/ZuidHolland_29/2020	ncov	EPI_ISL_415533	2020-03-09	2020-03-17	Europe / Netherlands / Zuid Holland	genome	human	Dutch COVID-19 response team	Erasmus Medical Center	David Nieuwenhuijse, Bas Oude Munnink, Reina Sikkema, Claudia Schapendonk, Irina Chestakova, Anne van der Linden, Mark Pronk, Pascal Lexmond, Corien Swaan, Manon Haverkate, Madelief Mollers, Mart Stein, Sandra Kengne Kamga Mobou, Jeroen van Kampen, Jolanda Voermans, Aura Timen, Corine GeurtsvanKessel, Annemiek van der Eijk, Richard Molenkamp, Marion Koopmans, on behalf of the Dutch national COVID…	Nanopore	GISAID	N
Netherlands/ZuidHolland_14/2020	ncov	EPI_ISL_414471	2020-03-05	2020-03-12	Europe / Netherlands / Zuid Holland	genome	human	Dutch COVID-19 response team	Erasmus Medical Center	David Nieuwenhuijse, Bas Oude Munnink, Reina Sikkema, Claudia Schapendonk, Irina Chestakova, Anne van der Linden, Mark Pronk, Pascal Lexmond, Corien Swaan, Manon Haverkate, Madelief Mollers, Mart Stein, Sandra Kengne Kamga Mobou, Jeroen van Kampen, Jolanda Voermans, Aura Timen, Corine GeurtsvanKessel, Annemiek van der Eijk, Richard Molenkamp, Marion Koopmans, on behalf of the Dutch national COVID…	Nanopore	GISAID	N
Netherlands/ZuidHolland_24/2020	ncov	EPI_ISL_414566	2020-03-06	2020-03-13	Europe / Netherlands / Zuid Holland	genome	human	Dutch COVID-19 response team	Erasmus Medical Center	David Nieuwenhuijse, Bas Oude Munnink, Reina Sikkema, Claudia Schapendonk, Irina Chestakova, Anne van der Linden, Mark Pronk, Pascal Lexmond, Corien Swaan, Manon Haverkate, Madelief Mollers, Mart Stein, Sandra Kengne Kamga Mobou, Jeroen van Kampen, Jolanda Voermans, Aura Timen, Corine GeurtsvanKessel, Annemiek van der Eijk, Richard Molenkamp, Marion Koopmans, on behalf of the Dutch national COVID…	Nanopore	GISAID	N
Netherlands/Limburg_2/2020	ncov	EPI_ISL_414424	2020-03-03	2020-03-12	Europe / Netherlands / Limburg	genome	human	Dutch COVID-19 response team	Erasmus Medical Center	David Nieuwenhuijse, Bas Oude Munnink, Reina Sikkema, Claudia Schapendonk, Irina Chestakova, Anne van der Linden, Mark Pronk, Pascal Lexmond, Corien Swaan, Manon Haverkate, Madelief Mollers, Mart Stein, Sandra Kengne Kamga Mobou, Jeroen van Kampen, Jolanda Voermans, Aura Timen, Corine GeurtsvanKessel, Annemiek van der Eijk, Richard Molenkamp, Marion Koopmans, on behalf of the Dutch national COVID…	Nanopore	GISAID	N
Netherlands/NoordBrabant_14/2020	ncov	EPI_ISL_414454	2020-03-05	2020-03-12	Europe / Netherlands / Noord Brabant	genome	human	Dutch COVID-19 response team	Erasmus Medical Center	David Nieuwenhuijse, Bas Oude Munnink, Reina Sikkema, Claudia Schapendonk, Irina Chestakova, Anne van der Linden, Mark Pronk, Pascal Lexmond, Corien Swaan, Manon Haverkate, Madelief Mollers, Mart Stein, Sandra Kengne Kamga Mobou, Jeroen van Kampen, Jolanda Voermans, Aura Timen, Corine GeurtsvanKessel, Annemiek van der Eijk, Richard Molenkamp, Marion Koopmans, on behalf of the Dutch national COVID…	Nanopore	GISAID	N
Netherlands/NoordBrabant_15/2020	ncov	EPI_ISL_414455	2020-03-06	2020-03-12	Europe / Netherlands / Noord Brabant	genome	human	Dutch COVID-19 response team	Erasmus Medical Center	David Nieuwenhuijse, Bas Oude Munnink, Reina Sikkema, Claudia Schapendonk, Irina Chestakova, Anne van der Linden, Mark Pronk, Pascal Lexmond, Corien Swaan, Manon Haverkate, Madelief Mollers, Mart Stein, Sandra Kengne Kamga Mobou, Jeroen van Kampen, Jolanda Voermans, Aura Timen, Corine GeurtsvanKessel, Annemiek van der Eijk, Richard Molenkamp, Marion Koopmans, on behalf of the Dutch national COVID…	Nanopore	GISAID	N
Netherlands/NoordBrabant_2/2020	ncov	EPI_ISL_414449	2020-03-03	2020-03-12	Europe / Netherlands / Noord Brabant	genome	human	Dutch COVID-19 response team	Erasmus Medical Center	David Nieuwenhuijse, Bas Oude Munnink, Reina Sikkema, Claudia Schapendonk, Irina Chestakova, Anne van der Linden, Mark Pronk, Pascal Lexmond, Corien Swaan, Manon Haverkate, Madelief Mollers, Mart Stein, Sandra Kengne Kamga Mobou, Jeroen van Kampen, Jolanda Voermans, Aura Timen, Corine GeurtsvanKessel, Annemiek van der Eijk, Richard Molenkamp, Marion Koopmans, on behalf of the Dutch national COVID…	Nanopore	GISAID	N
Netherlands/Overijssel_1/2020	ncov	EPI_ISL_414434	2020-03-03	2020-03-12	Europe / Netherlands / Overijssel	genome	human	Dutch COVID-19 response team	Erasmus Medical Center	David Nieuwenhuijse, Bas Oude Munnink, Reina Sikkema, Claudia Schapendonk, Irina Chestakova, Anne van der Linden, Mark Pronk, Pascal Lexmond, Corien Swaan, Manon Haverkate, Madelief Mollers, Mart Stein, Sandra Kengne Kamga Mobou, Jeroen van Kampen, Jolanda Voermans, Aura Timen, Corine GeurtsvanKessel, Annemiek van der Eijk, Richard Molenkamp, Marion Koopmans, on behalf of the Dutch national COVID…	Nanopore	GISAID	N
Netherlands/Utrecht_10/2020	ncov	EPI_ISL_414442	2020-03-03	2020-03-12	Europe / Netherlands / Utrecht	genome	human	Dutch COVID-19 response team	Erasmus Medical Center	David Nieuwenhuijse, Bas Oude Munnink, Reina Sikkema, Claudia Schapendonk, Irina Chestakova, Anne van der Linden, Mark Pronk, Pascal Lexmond, Corien Swaan, Manon Haverkate, Madelief Mollers, Mart Stein, Sandra Kengne Kamga Mobou, Jeroen van Kampen, Jolanda Voermans, Aura Timen, Corine GeurtsvanKessel, Annemiek van der Eijk, Richard Molenkamp, Marion Koopmans, on behalf of the Dutch national COVID…	Nanopore	GISAID	N
Netherlands/Utrecht_13/2020	ncov	EPI_ISL_414463	2020-03-04	2020-03-12	Europe / Netherlands / Utrecht	genome	human	Dutch COVID-19 response team	Erasmus Medical Center	David Nieuwenhuijse, Bas Oude Munnink, Reina Sikkema, Claudia Schapendonk, Irina Chestakova, Anne van der Linden, Mark Pronk, Pascal Lexmond, Corien Swaan, Manon Haverkate, Madelief Mollers, Mart Stein, Sandra Kengne Kamga Mobou, Jeroen van Kampen, Jolanda Voermans, Aura Timen, Corine GeurtsvanKessel, Annemiek van der Eijk, Richard Molenkamp, Marion Koopmans, on behalf of the Dutch national COVID…	Nanopore	GISAID	N
Netherlands/Utrecht_4/2020	ncov	EPI_ISL_414438	2020-03-03	2020-03-12	Europe / Netherlands / Utrecht	genome	human	Dutch COVID-19 response team	Erasmus Medical Center	David Nieuwenhuijse, Bas Oude Munnink, Reina Sikkema, Claudia Schapendonk, Irina Chestakova, Anne van der Linden, Mark Pronk, Pascal Lexmond, Corien Swaan, Manon Haverkate, Madelief Mollers, Mart Stein, Sandra Kengne Kamga Mobou, Jeroen van Kampen, Jolanda Voermans, Aura Timen, Corine GeurtsvanKessel, Annemiek van der Eijk, Richard Molenkamp, Marion Koopmans, on behalf of the Dutch national COVID…	Nanopore	GISAID	N
Netherlands/Utrecht_7/2020	ncov	EPI_ISL_414440	2020-03-03	2020-03-12	Europe / Netherlands / Utrecht	genome	human	Dutch COVID-19 response team	Erasmus Medical Center	David Nieuwenhuijse, Bas Oude Munnink, Reina Sikkema, Claudia Schapendonk, Irina Chestakova, Anne van der Linden, Mark Pronk, Pascal Lexmond, Corien Swaan, Manon Haverkate, Madelief Mollers, Mart Stein, Sandra Kengne Kamga Mobou, Jeroen van Kampen, Jolanda Voermans, Aura Timen, Corine GeurtsvanKessel, Annemiek van der Eijk, Richard Molenkamp, Marion Koopmans, on behalf of the Dutch national COVID…	Nanopore	GISAID	N
Netherlands/ZuidHolland_1/2020	ncov	EPI_ISL_414444	2020-03-02	2020-03-12	Europe / Netherlands / Zuid Holland	genome	human	Dutch COVID-19 response team	Erasmus Medical Center	David Nieuwenhuijse, Bas Oude Munnink, Reina Sikkema, Claudia Schapendonk, Irina Chestakova, Anne van der Linden, Mark Pronk, Pascal Lexmond, Corien Swaan, Manon Haverkate, Madelief Mollers, Mart Stein, Sandra Kengne Kamga Mobou, Jeroen van Kampen, Jolanda Voermans, Aura Timen, Corine GeurtsvanKessel, Annemiek van der Eijk, Richard Molenkamp, Marion Koopmans, on behalf of the Dutch national COVID…	Nanopore	GISAID	N
Netherlands/ZuidHolland_11/2020	ncov	EPI_ISL_414469	2020-03-04	2020-03-12	Europe / Netherlands / Zuid Holland	genome	human	Dutch COVID-19 response team	Erasmus Medical Center	David Nieuwenhuijse, Bas Oude Munnink, Reina Sikkema, Claudia Schapendonk, Irina Chestakova, Anne van der Linden, Mark Pronk, Pascal Lexmond, Corien Swaan, Manon Haverkate, Madelief Mollers, Mart Stein, Sandra Kengne Kamga Mobou, Jeroen van Kampen, Jolanda Voermans, Aura Timen, Corine GeurtsvanKessel, Annemiek van der Eijk, Richard Molenkamp, Marion Koopmans, on behalf of the Dutch national COVID…	Nanopore	GISAID	N
England/20104013703/2020	ncov	EPI_ISL_417235	2020-03-02	2020-03-25	Europe / United Kingdom / England	genome	human	Respiratory Virus Unit, Microbiology Services Colindale, Public Health England	Respiratory Virus Unit, Microbiology Services Colindale, Public Health England	Monica Galiano, Shahjahan Miah, Angie Lackenby, Omolola Akinbami, Tiina Talts, Leena Bhaw, Richard Myers, Steven Platt, Kirstin Edwards, Jonathan Hubb, Joanna Ellis, Maria Zambon	Illumina	GISAID	N
England/20109052006/2020	ncov	EPI_ISL_417272	2020-03-06	2020-03-25	Europe / United Kingdom / England	genome	human	Respiratory Virus Unit, Microbiology Services Colindale, Public Health England	Respiratory Virus Unit, Microbiology Services Colindale, Public Health England	Monica Galiano, Shahjahan Miah, Angie Lackenby, Omolola Akinbami, Tiina Talts, Leena Bhaw, Richard Myers, Steven Platt, Kirstin Edwards, Jonathan Hubb, Joanna Ellis, Maria Zambon	Illumina	GISAID	N
Iceland/32/2020	ncov	EPI_ISL_417776	2020-03-03	2020-03-27	Europe / Iceland / Reykjavik	genome	human	The National University Hospital of Iceland	deCODE genetics	Daniel F Gudbjartsson; Agnar Helgason; Hakon Jonsson; Olafur T Magnusson; Pall Melsted; Gudmundur L Norddahl; Jona Saemundsdottir; Asgeir Sigurdsson; Patrick Sulem; Arna B Agustsdottir; Berglind Eiriksdottir; Run Fridriksdottir; Elisabet E Gardarsdottir; Gudmundur Georgsson; Olafia S Gretarsdottir; Kjartan R Gudmundsson; Thora R Gunnarsdottir; Arnaldur Gylfason; Hilma Holm; Brynjar O Jensson; Asl…	Illumina	GISAID	N
Belgium/DBA-03032/2020	ncov	EPI_ISL_416475	2020-03-03	2020-03-22	Europe / Belgium / Leuven	genome	human	KU Leuven, Clinical and Epidemiological Virology	KU Leuven, Clinical and Epidemiological Virology	Bert Vanmechelen, Tony Wawina, Joan Marti-Carreras, Piet Maes	Nanopore	GISAID	N
Belgium/JRH-030459/2020	ncov	EPI_ISL_418988	2020-03-04	2020-03-31	Europe / Belgium / Zolder	genome	human	Institute information KU Leuven, Clinical and Epidemiological Virology	Institute information KU Leuven, Clinical and Epidemiological Virology	Bert Vanmechelen, Joan Marti-Carreras, Tony Wawina, Piet Maes	Nanopore	GISAID	N
Ireland/Dublin-19072/2020	ncov	EPI_ISL_414584	2020-03-02	2020-03-13	Europe / Ireland / Dublin	genome	human	UCD National Virus Reference Laboratory	UCD National Virus Reference Laboratory	Michael Carr, Gabriel Gonzalez, Jonathan Dean, Suzie Coughlan, Alison Murphy, Kevin Byrne, Ken Wolfe, Jeff Connell, Brendan Loftus, Cillian F De Gascun	Nanopore	GISAID	N
Canada/ON_PHL7513/2020	ncov	EPI_ISL_418367	2020-03-12	2020-03-30	North America / Canada / Ontario	genome	human	Public Health Ontario Laboratories	Public Health Ontario Laboratories	Alireza Eshaghi, Samir N Patel, Jonathan B Gubbay, Vanessa G Allen, Christine Frantz, Aimin Li, Sandeep Nagra	Illumina	GISAID	N
Belgium/GMH-03022/2020	ncov	EPI_ISL_416468	2020-03-02	2020-03-22	Europe / Belgium / Holsbeek	genome	human	KU Leuven, Clinical and Epidemiological Virology	KU Leuven, Clinical and Epidemiological Virology	Bert Vanmechelen, Tony Wawina, Joan Marti-Carreras, Piet Maes	Nanopore	GISAID	N
England/SHEF-BFD18/2020	ncov	EPI_ISL_416736	2020-03-09	2020-03-23	Europe / England / South Yorkshire	genome	human	Virology Department, Sheffield Teaching Hospitals NHS Foundation Trust	Department of Infection, Immunity and Cardiovascular Disease, The Florey Institute, The Medical School, University of Sheffield	Thushan de Silva, Matthew Parker, Adri Angyal, Rebecca Brown, Matthew Wyles, Mehmet Yavuz, Mohammad Raza, Cariad Evans	Nanopore	GISAID	N
Switzerland/VD0503/2020	ncov	EPI_ISL_415459	2020-02-29	2020-03-17	Europe / Switzerland / Genève	genome	human	Hôpitaux universitaires de Genève Laboratoire de Virologie	Hôpitaux universitaires de Genève Laboratoire de Virologie	Laubscher F.	?	GISAID	N
Switzerland/VD5615/2020	ncov	EPI_ISL_414023	2020-03-01	2020-03-10	Europe / Switzerland / Vaud	genome	human	Laboratoire de Virologie, HUG	Swiss National Reference Centre for Influenza	LAUBSCHER Florian et al.	?	GISAID	N
Finland/FIN-508/2020	ncov	EPI_ISL_414643	2020-03-07	2020-03-15	Europe / Finland	genome	human	Department of Virology and Immunology, University of Helsinki and Helsinki University Hospital, Huslab Finland	Department of Virology, Faculty of Medicine, University of Helsinki, Helsinki, Finland	Teemu Smura, Hannimari Kallio-Kokko, Olli Vapalahti	Illumina	GISAID	N
Iceland/26/2020	ncov	EPI_ISL_417841	2020-03-03	2020-03-27	Europe / Iceland / Reykjavik	genome	human	The National University Hospital of Iceland	deCODE genetics	Daniel F Gudbjartsson; Agnar Helgason; Hakon Jonsson; Olafur T Magnusson; Pall Melsted; Gudmundur L Norddahl; Jona Saemundsdottir; Asgeir Sigurdsson; Patrick Sulem; Arna B Agustsdottir; Berglind Eiriksdottir; Run Fridriksdottir; Elisabet E Gardarsdottir; Gudmundur Georgsson; Olafia S Gretarsdottir; Kjartan R Gudmundsson; Thora R Gunnarsdottir; Arnaldur Gylfason; Hilma Holm; Brynjar O Jensson; Asl…	Illumina	GISAID	N
Finland/FIN03032020C/2020	ncov	EPI_ISL_413604	2020-03-03	2020-03-08	Europe / Finland / Helsinki	genome	human	Department of Virology and Immunology, University of Helsinki and Helsinki University Hospital, Huslab Finland	Department of Virology, Faculty of Medicine, University of Helsinki, Helsinki, Finland	Teemu Smura, Hannimari Kallio-Kokko, Olli Vapalahti	Illumina	GISAID	N
Portugal/PT0001b/2020	ncov	EPI_ISL_417986	2020-03-03	2020-03-28	Europe / Portugal	genome	human	Centro Hospitalar e Universitario de Sao Joao, Porto	Instituto Nacional de Saude (INSA)	Guiomar et al	Illumina	GISAID	N
Belgium/VS-030542/2020	ncov	EPI_ISL_418863	2020-03-05	2020-03-31	Europe / Belgium / Komen	genome	human	KU Leuven, Clinical and Epidemiological Virology	KU Leuven, Clinical and Epidemiological Virology	Bert Vanmechelen, Joan Marti-Carreras, Tony Wawina, Piet Maes	Nanopore	GISAID	N
Canada/ON_PHL3350/2020	ncov	EPI_ISL_418366	2020-03-05	2020-03-30	North America / Canada / Ontario	genome	human	Public Health Ontario Laboratories	Public Health Ontario Laboratories	Alireza Eshaghi, Samir N Patel, Jonathan B Gubbay, Vanessa G Allen, Christine Frantz, Aimin Li, Sandeep Nagra	Illumina	GISAID	N
Iceland/121/2020	ncov	EPI_ISL_417546	2020-03-17	2020-03-27	Europe / Iceland / Reykjavik	genome	human	deCODE genetics	deCODE genetics	Daniel F Gudbjartsson; Agnar Helgason; Hakon Jonsson; Olafur T Magnusson; Pall Melsted; Gudmundur L Norddahl; Jona Saemundsdottir; Asgeir Sigurdsson; Patrick Sulem; Arna B Agustsdottir; Berglind Eiriksdottir; Run Fridriksdottir; Elisabet E Gardarsdottir; Gudmundur Georgsson; Olafia S Gretarsdottir; Kjartan R Gudmundsson; Thora R Gunnarsdottir; Arnaldur Gylfason; Hilma Holm; Brynjar O Jensson; Asl…	Illumina	GISAID	N
Vietnam/39607/2020	ncov	EPI_ISL_416428	2020-03-07	2020-03-21	Asia / Vietnam / Quangning	genome	human	National Influenza Center, National Institute of Hygiene and Epidemiology (NIHE)	National Influenza Center, National Institute of Hygiene and Epidemiology (NIHE)	Le Quynh Mai, Taichiro Takemura, Meng Ling Moi, Takeshi Nabeshima, Nguyen Le Khanh Hang, Hoang Vu Mai Phuong, Ung Thi Hong Trang, Le Thi Thanh, Nguyen Vu Son, Vuong Duc Cuong, Pham Thi Hien, Tran Thu Huong, Nguyen Phuong Anh, Pham Hong Quynh Anh, Kouichi Morita, Futoshi Hasebe, Dang Duc Anh	Illumina	GISAID	N
Iceland/4/2020	ncov	EPI_ISL_417845	2020-03-13	2020-03-27	Europe / Iceland / Reykjavik	genome	human	The National University Hospital of Iceland	deCODE genetics	Daniel F Gudbjartsson; Agnar Helgason; Hakon Jonsson; Olafur T Magnusson; Pall Melsted; Gudmundur L Norddahl; Jona Saemundsdottir; Asgeir Sigurdsson; Patrick Sulem; Arna B Agustsdottir; Berglind Eiriksdottir; Run Fridriksdottir; Elisabet E Gardarsdottir; Gudmundur Georgsson; Olafia S Gretarsdottir; Kjartan R Gudmundsson; Thora R Gunnarsdottir; Arnaldur Gylfason; Hilma Holm; Brynjar O Jensson; Asl…	Illumina	GISAID	N
Vietnam/CM296/2020	ncov	EPI_ISL_416431	2020-03-06	2020-03-21	Asia / Vietnam / Hanoi	genome	human	National Influenza Center, National Institute of Hygiene and Epidemiology (NIHE)	National Influenza Center, National Institute of Hygiene and Epidemiology (NIHE)	Le Quynh Mai, Taichiro Takemura, Meng Ling Moi, Takeshi Nabeshima, Nguyen Le Khanh Hang, Hoang Vu Mai Phuong, Ung Thi Hong Trang, Le Thi Thanh, Nguyen Vu Son, Vuong Duc Cuong, Pham Thi Hien, Tran Thu Huong, Nguyen Phuong Anh, Pham Hong Quynh Anh, Kouichi Morita, Futoshi Hasebe, Dang Duc Anh	Illumina	GISAID	Y
Iceland/239/2020	ncov	EPI_ISL_417567	2020-03-17	2020-03-27	Europe / Iceland / Reykjavik	genome	human	The National University Hospital of Iceland	deCODE genetics	Daniel F Gudbjartsson; Agnar Helgason; Hakon Jonsson; Olafur T Magnusson; Pall Melsted; Gudmundur L Norddahl; Jona Saemundsdottir; Asgeir Sigurdsson; Patrick Sulem; Arna B Agustsdottir; Berglind Eiriksdottir; Run Fridriksdottir; Elisabet E Gardarsdottir; Gudmundur Georgsson; Olafia S Gretarsdottir; Kjartan R Gudmundsson; Thora R Gunnarsdottir; Arnaldur Gylfason; Hilma Holm; Brynjar O Jensson; Asl…	Illumina	GISAID	N
Iceland/146/2020	ncov	EPI_ISL_417796	2020-03-13	2020-03-27	Europe / Iceland / Reykjavik	genome	human	The National University Hospital of Iceland	deCODE genetics	Daniel F Gudbjartsson; Agnar Helgason; Hakon Jonsson; Olafur T Magnusson; Pall Melsted; Gudmundur L Norddahl; Jona Saemundsdottir; Asgeir Sigurdsson; Patrick Sulem; Arna B Agustsdottir; Berglind Eiriksdottir; Run Fridriksdottir; Elisabet E Gardarsdottir; Gudmundur Georgsson; Olafia S Gretarsdottir; Kjartan R Gudmundsson; Thora R Gunnarsdottir; Arnaldur Gylfason; Hilma Holm; Brynjar O Jensson; Asl…	Illumina	GISAID	N
Iceland/178/2020	ncov	EPI_ISL_417813	2020-03-15	2020-03-27	Europe / Iceland / Reykjavik	genome	human	The National University Hospital of Iceland	deCODE genetics	Daniel F Gudbjartsson; Agnar Helgason; Hakon Jonsson; Olafur T Magnusson; Pall Melsted; Gudmundur L Norddahl; Jona Saemundsdottir; Asgeir Sigurdsson; Patrick Sulem; Arna B Agustsdottir; Berglind Eiriksdottir; Run Fridriksdottir; Elisabet E Gardarsdottir; Gudmundur Georgsson; Olafia S Gretarsdottir; Kjartan R Gudmundsson; Thora R Gunnarsdottir; Arnaldur Gylfason; Hilma Holm; Brynjar O Jensson; Asl…	Illumina	GISAID	N
Iceland/204/2020	ncov	EPI_ISL_417826	2020-03-16	2020-03-27	Europe / Iceland / Reykjavik	genome	human	The National University Hospital of Iceland	deCODE genetics	Daniel F Gudbjartsson; Agnar Helgason; Hakon Jonsson; Olafur T Magnusson; Pall Melsted; Gudmundur L Norddahl; Jona Saemundsdottir; Asgeir Sigurdsson; Patrick Sulem; Arna B Agustsdottir; Berglind Eiriksdottir; Run Fridriksdottir; Elisabet E Gardarsdottir; Gudmundur Georgsson; Olafia S Gretarsdottir; Kjartan R Gudmundsson; Thora R Gunnarsdottir; Arnaldur Gylfason; Hilma Holm; Brynjar O Jensson; Asl…	Illumina	GISAID	N
Iceland/236/2020	ncov	EPI_ISL_417564	2020-03-17	2020-03-27	Europe / Iceland / Reykjavik	genome	human	The National University Hospital of Iceland	deCODE genetics	Daniel F Gudbjartsson; Agnar Helgason; Hakon Jonsson; Olafur T Magnusson; Pall Melsted; Gudmundur L Norddahl; Jona Saemundsdottir; Asgeir Sigurdsson; Patrick Sulem; Arna B Agustsdottir; Berglind Eiriksdottir; Run Fridriksdottir; Elisabet E Gardarsdottir; Gudmundur Georgsson; Olafia S Gretarsdottir; Kjartan R Gudmundsson; Thora R Gunnarsdottir; Arnaldur Gylfason; Hilma Holm; Brynjar O Jensson; Asl…	Illumina	GISAID	N
Japan/P4-7/2020	ncov	EPI_ISL_419307	2020-03-20	2020-04-02	Asia / Japan / Saitama	genome	human	Saitama Prefectural Institute of Public Health	Pathogen Genomics Center, National Institute of Infectious Diseases	Tsuyoshi Sekizuka, Michiyo Shinohara, Tsuyoshi Kishimoto, Kentaro Itokawa, Rina Tanaka, Masanori Hashino, Hajime Kamiya, Motoi Suzuki, Makoto Kuroda	Illumina	GISAID	N
CzechRepublic/ChVir1912/2020	ncov	EPI_ISL_416743	2020-03-20	2020-03-23	Europe / Czech Republic / Prague	genome	human	NRL for Influenza, Centrum Epidemiology and Microbiology of National Institute of Public Health, Czech Republic	Charite Universitaetsmedizin Berlin, Institute of Virology	Victor M Corman, Julia Schneider, Jörn Beheim-Schwarzbach, Talitha Veith, Barbara Muehlemann, Terry Jones, Akexander Nagy, Jaromira Vecerova, Dusan Trnka, Ludmila Novakova, Helena Jirincova, Christian Drosten	Illumina	GISAID	N
Netherlands/Helmond_1363548/2020	ncov	EPI_ISL_413574	2020-02-29	2020-03-07	Europe / Netherlands / Helmond	genome	human	MHC West-Brabant	Erasmus Medical Center	David Nieuwenhuijse, Bas Oude Munnink, Reina Sikkema, Claudia Schapendonk, Irina Chestakova, Anne van der Linden, Mark Pronk, Pascal Lexmond, Corien Swaan, Manon Haverkate, Madelief Mollers, Mart Stein, Sandra Kengne Kamga Mobou, Jeroen van Kampen, Jolanda Voermans, Aura Timen, Corine GeurtsvanKessel, Annemiek van der Eijk, Richard Molenkamp, Marion Koopmans, on behalf of the Dutch national COVID…	Nanopore	GISAID	N
Switzerland/AG7120/2020	ncov	EPI_ISL_415457	2020-02-29	2020-03-17	Europe / Switzerland	genome	human	Hôpitaux universitaires de Genève Laboratoire de Virologie	Hôpitaux universitaires de Genève Laboratoire de Virologie	Laubscher F.	?	GISAID	N
Switzerland/GE1422/2020	ncov	EPI_ISL_415454	2020-02-28	2020-03-17	Europe / Switzerland	genome	human	Hôpitaux universitaires de Genève Laboratoire de Virologie	Hôpitaux universitaires de Genève Laboratoire de Virologie	Laubscher F.	?	GISAID	N
Brazil/RJ0116/2020	ncov	EPI_ISL_417982	2020-03-19	2020-03-27	South America / Brazil / Rio de Janeiro	genome	human	Universidade Federal do Rio de Janeiro	Bioinformatics Laboratory - LNCC	Filipe Romero, Ana Paula Guimarães, Mariane Talon, Luiz Gonzaga Paula de Almeida, Ronaldo da Silva Francisco Junior, Diana Mariani, Lídia Boullosa,Alexandra Gerber, Jaqueline Goes de Jesus, Ingra Morales Claro, Ester Cerdeira Sabino, Nuno Rodrigues Faria, Terezinha Marta Pereira, Pinto Castiñeiras, Isabela de Carvalho Leitão, Rafael de Mello Galliez, Cássia Alves Gonçalves, Érica Ramos dos Santos…	Nanopore	GISAID	N
England/20106005403/2020	ncov	EPI_ISL_417244	2020-03-03	2020-03-25	Europe / United Kingdom / England	genome	human	Respiratory Virus Unit, Microbiology Services Colindale, Public Health England	Respiratory Virus Unit, Microbiology Services Colindale, Public Health England	Monica Galiano, Shahjahan Miah, Angie Lackenby, Omolola Akinbami, Tiina Talts, Leena Bhaw, Richard Myers, Steven Platt, Kirstin Edwards, Jonathan Hubb, Joanna Ellis, Maria Zambon	Illumina	GISAID	N
Japan/P5-3/2020	ncov	EPI_ISL_419311	2020-03-13	2020-04-02	Asia / Japan / Chiba	genome	human	Chiba Prefectural Institute of Public Health	Pathogen Genomics Center, National Institute of Infectious Diseases	Tsuyoshi Sekizuka, Masakatsu Taira, Yushi Hachisu, Kentaro Itokawa, Rina Tanaka, Masanori Hashino, Hajime Kamiya, Motoi Suzuki, Makoto Kuroda	Illumina	GISAID	N
Belgium/FR-03029/2020	ncov	EPI_ISL_417428	2020-03-02	2020-03-25	Europe / Belgium / Rixensart	genome	human	KU Leuven, Clinical and Epidemiological Virology	KU Leuven, Clinical and Epidemiological Virology	Joan Marti-Carerras, Tony Wawina, Bert Vanmechelen, Piet Maes	Nanopore	GISAID	N
Belgium/VBK-03061/2020	ncov	EPI_ISL_417425	2020-03-06	2020-03-25	Europe / Belgium / Schoten	genome	human	KU Leuven, Clinical and Epidemiological Virology	KU Leuven, Clinical and Epidemiological Virology	Joan Marti-Carerras, Tony Wawina, Bert Vanmechelen, Piet Maes	Nanopore	GISAID	N
Ireland/Dublin-22428/2020	ncov	EPI_ISL_418581	2020-03-08	2020-03-30	Europe / Ireland / Dublin	genome	human	UCD National Virus Reference Laboratory	UCD National Virus Reference Laboratory	Michael Carr, Gabriel Gonzalez, Jonathan Dean, Suzie Coughlan, Alison Murphy, Kevin Byrne, Ken Wolfe, Jeff Connell, Brendan Loftus, Cillian F De Gascun	Nanopore	GISAID	N
Iceland/15/2020	ncov	EPI_ISL_417800	2020-03-02	2020-03-27	Europe / Iceland / Reykjavik	genome	human	The National University Hospital of Iceland	deCODE genetics	Daniel F Gudbjartsson; Agnar Helgason; Hakon Jonsson; Olafur T Magnusson; Pall Melsted; Gudmundur L Norddahl; Jona Saemundsdottir; Asgeir Sigurdsson; Patrick Sulem; Arna B Agustsdottir; Berglind Eiriksdottir; Run Fridriksdottir; Elisabet E Gardarsdottir; Gudmundur Georgsson; Olafia S Gretarsdottir; Kjartan R Gudmundsson; Thora R Gunnarsdottir; Arnaldur Gylfason; Hilma Holm; Brynjar O Jensson; Asl…	Illumina	GISAID	N
Iceland/186/2020	ncov	EPI_ISL_417815	2020-03-16	2020-03-27	Europe / Iceland / Reykjavik	genome	human	The National University Hospital of Iceland	deCODE genetics	Daniel F Gudbjartsson; Agnar Helgason; Hakon Jonsson; Olafur T Magnusson; Pall Melsted; Gudmundur L Norddahl; Jona Saemundsdottir; Asgeir Sigurdsson; Patrick Sulem; Arna B Agustsdottir; Berglind Eiriksdottir; Run Fridriksdottir; Elisabet E Gardarsdottir; Gudmundur Georgsson; Olafia S Gretarsdottir; Kjartan R Gudmundsson; Thora R Gunnarsdottir; Arnaldur Gylfason; Hilma Holm; Brynjar O Jensson; Asl…	Illumina	GISAID	N
Iceland/92/2020	ncov	EPI_ISL_417704	2020-03-10	2020-03-27	Europe / Iceland / Reykjavik	genome	human	The National University Hospital of Iceland	deCODE genetics	Daniel F Gudbjartsson; Agnar Helgason; Hakon Jonsson; Olafur T Magnusson; Pall Melsted; Gudmundur L Norddahl; Jona Saemundsdottir; Asgeir Sigurdsson; Patrick Sulem; Arna B Agustsdottir; Berglind Eiriksdottir; Run Fridriksdottir; Elisabet E Gardarsdottir; Gudmundur Georgsson; Olafia S Gretarsdottir; Kjartan R Gudmundsson; Thora R Gunnarsdottir; Arnaldur Gylfason; Hilma Holm; Brynjar O Jensson; Asl…	Illumina	GISAID	N
Ireland/21023/2020	ncov	EPI_ISL_418516	2020-03-06	2020-03-30	Europe / Ireland / Tipperary	genome	human	UCD National Virus Reference Laboratory	UCD National Virus Reference Laboratory	Michael Carr, Gabriel Gonzalez, Jonathan Dean, Suzie Coughlan, Alison Murphy, Kevin Byrne, Ken Wolfe, Jeff Connell, Brendan Loftus, Cillian F De Gascun	Nanopore	GISAID	N
Belgium/VI-03027/2020	ncov	EPI_ISL_417427	2020-03-02	2020-03-25	Europe / Belgium / Sint-Pieters-Woluwe	genome	human	KU Leuven, Clinical and Epidemiological Virology	KU Leuven, Clinical and Epidemiological Virology	Joan Marti-Carerras, Tony Wawina, Bert Vanmechelen, Piet Maes	Nanopore	GISAID	N
France/IDF2561/2020	ncov	EPI_ISL_418235	2020-03-16	2020-03-29	Europe / France / Ile de France / Vanves	genome	human	Cabinet médical	National Reference Center for Viruses of Respiratory Infections, Institut Pasteur, Paris	Mélanie Albert, Marion Barbet, Sylvie Behillil, Méline Bizard, Angela Brisebarre, Flora Donati, Etienne Simon-Lorière, Vincent Enouf, Maud Vanpeene, Sylvie van der Werf	Illumina	GISAID	N
Portugal/PT0009/2020	ncov	EPI_ISL_417994	2020-03-08	2020-03-28	Europe / Portugal	genome	human	CHULC - H Curry Cabral	Instituto Nacional de Saude (INSA)	Guiomar et al	Illumina	GISAID	N
Portugal/PT0026/2020	ncov	EPI_ISL_418011	2020-03-04	2020-03-28	Europe / Portugal	genome	human	CHULC - H Curry Cabral	Instituto Nacional de Saude (INSA)	Guiomar et al	Illumina	GISAID	N
Portugal/PT0029/2020	ncov	EPI_ISL_418014	2020-03-09	2020-03-28	Europe / Portugal	genome	human	CHULC - H Curry Cabral	Instituto Nacional de Saude (INSA)	Guiomar et al	Illumina	GISAID	N
Portugal/PT0030/2020	ncov	EPI_ISL_418015	2020-03-09	2020-03-28	Europe / Portugal	genome	human	CHULC - H Curry Cabral	Instituto Nacional de Saude (INSA)	Guiomar et al	Illumina	GISAID	N
Portugal/PT0031/2020	ncov	EPI_ISL_418016	2020-03-10	2020-03-28	Europe / Portugal	genome	human	CHULC - H Curry Cabral	Instituto Nacional de Saude (INSA)	Guiomar et al	Illumina	GISAID	N
Portugal/PT0038/2020	ncov	EPI_ISL_418023	2020-03-17	2020-03-28	Europe / Portugal	genome	human	H Evora	Instituto Nacional de Saude (INSA)	Guiomar et al	Illumina	GISAID	N
Chile/Santiago-2/2020	ncov	EPI_ISL_414580	2020-03-05	2020-03-13	South America / Chile / Santiago	genome	human	Clinica Santa Maria, Santiago, Chile	Instituto de Salud Publica de Chile	Andrés E. Castillo, Bárbara Parra, Paz Tapia, Alejandra Acevedo, Jaime Lagos, Winston Andrade, Loredana Arata, Gabriel Leal, Gisselle Barra, Carolina Tambley, Javier Tognarelli, Patricia Bustos, Soledad Ulloa, Rodrigo Fasce, Jorge Fernández.	Illumina	GISAID	Y
England/200990723/2020	ncov	EPI_ISL_414012	2020-02-27	2020-03-10	Europe / United Kingdom / England	genome	human	Respiratory Virus Unit, Microbiology Services Colindale, Public Health England	Respiratory Virus Unit, Microbiology Services Colindale, Public Health England	Monica Galiano, Shahjahan Miah, Angie Lackenby, Omolola Akinbami, Tiina Talts, Leena Bhaw, Richard Myers, Steven Platt, Kirstin Edwards, Jonathan Hubb, Joanna Ellis, Maria Zambon	Illumina	GISAID	N
Netherlands/Delft_1363424/2020	ncov	EPI_ISL_413569	2020-02-28	2020-03-07	Europe / Netherlands / Delft	genome	human	RIVM	Erasmus Medical Center	David Nieuwenhuijse, Bas Oude Munnink, Reina Sikkema, Claudia Schapendonk, Irina Chestakova, Anne van der Linden, Mark Pronk, Pascal Lexmond, Corien Swaan, Manon Haverkate, Madelief Mollers, Mart Stein, Sandra Kengne Kamga Mobou, Jeroen van Kampen, Jolanda Voermans, Aura Timen, Corine GeurtsvanKessel, Annemiek van der Eijk, Richard Molenkamp, Marion Koopmans, on behalf of the Dutch national COVID…	Nanopore	GISAID	N
England/20109035906/2020	ncov	EPI_ISL_417260	2020-03-05	2020-03-25	Europe / United Kingdom / England	genome	human	Respiratory Virus Unit, Microbiology Services Colindale, Public Health England	Respiratory Virus Unit, Microbiology Services Colindale, Public Health England	Monica Galiano, Shahjahan Miah, Angie Lackenby, Omolola Akinbami, Tiina Talts, Leena Bhaw, Richard Myers, Steven Platt, Kirstin Edwards, Jonathan Hubb, Joanna Ellis, Maria Zambon	Illumina	GISAID	N
England/20124030802/2020	ncov	EPI_ISL_418708	2020-03-17	2020-03-30	Europe / United Kingdom / England	genome	human	Respiratory Virus Unit, Microbiology Services Colindale, Public Health England	Respiratory Virus Unit, Microbiology Services Colindale, Public Health England	Monica Galiano, Shahjahan Miah, Angie Lackenby, Omolola Akinbami, Tiina Talts, Leena Bhaw, Richard Myers, Steven Platt, Kirstin Edwards, Jonathan Hubb, Joanna Ellis, Maria Zambon	Illumina	GISAID	N
Netherlands/NA_2/2020	ncov	EPI_ISL_415476	2020-03-10	2020-03-17	Europe / Netherlands	genome	human	Dutch COVID-19 response team	Erasmus Medical Center	David Nieuwenhuijse, Bas Oude Munnink, Reina Sikkema, Claudia Schapendonk, Irina Chestakova, Anne van der Linden, Mark Pronk, Pascal Lexmond, Corien Swaan, Manon Haverkate, Madelief Mollers, Mart Stein, Sandra Kengne Kamga Mobou, Jeroen van Kampen, Jolanda Voermans, Aura Timen, Corine GeurtsvanKessel, Annemiek van der Eijk, Richard Molenkamp, Marion Koopmans, on behalf of the Dutch national COVID…	Nanopore	GISAID	N
Netherlands/ZuidHolland_13/2020	ncov	EPI_ISL_414470	2020-03-06	2020-03-12	Europe / Netherlands / Zuid Holland	genome	human	Dutch COVID-19 response team	Erasmus Medical Center	David Nieuwenhuijse, Bas Oude Munnink, Reina Sikkema, Claudia Schapendonk, Irina Chestakova, Anne van der Linden, Mark Pronk, Pascal Lexmond, Corien Swaan, Manon Haverkate, Madelief Mollers, Mart Stein, Sandra Kengne Kamga Mobou, Jeroen van Kampen, Jolanda Voermans, Aura Timen, Corine GeurtsvanKessel, Annemiek van der Eijk, Richard Molenkamp, Marion Koopmans, on behalf of the Dutch national COVID…	Nanopore	GISAID	N
Germany/Baden-Wuerttemberg-1/2020	ncov	EPI_ISL_412912	2020-02-25	2020-02-28	Europe / Germany / Baden-Wuerttemberg	genome	human	State Health Office Baden-Wuerttemberg	Charité Universitätsmedizin Berlin, Institute of Virology	Victor M Corman, Julia Schneider, Barbara Mühlemann, Talitha Veith, Jörn Beheim-Schwarzbach, Terry Jones, Rainer Oehme, Silke Fischer, Christian Drosten	Sanger	GISAID	N
Nigeria/Lagos01/2020	ncov	EPI_ISL_413550	2020-02-27	2020-03-06	Africa / Nigeria / Lagos	genome	human	Centre for Human and Zoonotic Virology (CHAZVY), College of Medicine University of Lagos/Lagos University Teaching Hospital (LUTH), part of the Laboratory Network of the Nigeria Centre for Disease Control (NCDC)	African Centre of Excellence for Genomics of Infectious Diseases (ACEGID), Redeemer's University, Ede, Osun State, Nigeria	Oluniyi P.E., Ajogbasile F.V., Kayode A., Oguzie J., Folarin O.A., Ihekweazu C. Happi C.T.	Illumina	GISAID	N
Switzerland/1000477797/2020	ncov	EPI_ISL_413023	2020-02-29	2020-03-03	Europe / Switzerland / Zurich	genome	human	Division of Infectious Diseases, University Hospital Zurich	Institute of Medical Virology, University of Zurich	Stefan Schmutz, Maryam Zaheri, Verena Kufner, Gabriela Ziltener, Patrick Redli, Fiona Steiner, Jon Huder, Riccarda Capaul, Andrea Zbinden, Jürg Böni, Michael Huber, Roberto Speck, Alexandra Trkola	Illumina	GISAID	N
Belgium/ULG-6457/2020	ncov	EPI_ISL_417015	2020-03-13	2020-03-23	Europe / Belgium / Liège	genome	human	Department of Clinical Microbiology	GIGA Medical Genomics	Durkin Keith, Artesi Maria, Bontems Sébastien, Boreux Raphaël, Meex Cécile, Melin Pierrette, Hayette Marie-Pierre, Bours Vincent.	Nanopore	GISAID	N
Belgium/ULG-9634/2020	ncov	EPI_ISL_418651	2020-03-22	2020-03-30	Europe / Belgium / Liège	genome	human	Department of Clinical Microbiology	GIGA Medical Genomics	Keith Durkin, Maria Artesi, Sébastien Bontems, Raphaël Boreux, Cécile Meex, Pierrette Melin, Marie-Pierre Hayette, Vincent Bours.	Nanopore	GISAID	N
Belgium/ULG-9735/2020	ncov	EPI_ISL_418661	2020-03-22	2020-03-30	Europe / Belgium / Liège	genome	human	Department of Clinical Microbiology	GIGA Medical Genomics	Keith Durkin, Maria Artesi, Sébastien Bontems, Raphaël Boreux, Cécile Meex, Pierrette Melin, Marie-Pierre Hayette, Vincent Bours.	Nanopore	GISAID	N
Belgium/ULG-9741/2020	ncov	EPI_ISL_418664	2020-03-22	2020-03-30	Europe / Belgium / Liège	genome	human	Department of Clinical Microbiology	GIGA Medical Genomics	Keith Durkin, Maria Artesi, Sébastien Bontems, Raphaël Boreux, Cécile Meex, Pierrette Melin, Marie-Pierre Hayette, Vincent Bours.	Nanopore	GISAID	N
England/SHEF-BFED9/2020	ncov	EPI_ISL_418305	2020-03-25	2020-03-30	Europe / England / South Yorkshire	genome	human	Virology Department, Sheffield Teaching Hospitals NHS Foundation Trust	Department of Infection, Immunity and Cardiovascular Disease, The Florey Institute, The Medical School, University of Sheffield	Thushan de Silva, Matthew Parker, Adri Angyal, Rebecca Brown, Rachel Tucker, Paul Parsons, Danielle Groves, Alex Keeley, Dave Partridge, Matthew Wyles, Benjamin Lindsey, Mehmet Yavuz, Mohammad Raza, Cariad Evans	Nanopore	GISAID	N
England/SHEF-BFFA9/2020	ncov	EPI_ISL_418317	2020-03-23	2020-03-30	Europe / England / South Yorkshire	genome	human	Virology Department, Sheffield Teaching Hospitals NHS Foundation Trust	Department of Infection, Immunity and Cardiovascular Disease, The Florey Institute, The Medical School, University of Sheffield	Thushan de Silva, Matthew Parker, Adri Angyal, Rebecca Brown, Rachel Tucker, Paul Parsons, Danielle Groves, Alex Keeley, Dave Partridge, Matthew Wyles, Benjamin Lindsey, Mehmet Yavuz, Mohammad Raza, Cariad Evans	Nanopore	GISAID	N
England/SHEF-BFF9A/2020	ncov	EPI_ISL_418316	2020-03-25	2020-03-30	Europe / England / South Yorkshire	genome	human	Virology Department, Sheffield Teaching Hospitals NHS Foundation Trust	Department of Infection, Immunity and Cardiovascular Disease, The Florey Institute, The Medical School, University of Sheffield	Thushan de Silva, Matthew Parker, Adri Angyal, Rebecca Brown, Rachel Tucker, Paul Parsons, Danielle Groves, Alex Keeley, Dave Partridge, Matthew Wyles, Benjamin Lindsey, Mehmet Yavuz, Mohammad Raza, Cariad Evans	Nanopore	GISAID	N
England/SHEF-BFFB8/2020	ncov	EPI_ISL_418318	2020-03-25	2020-03-30	Europe / England / South Yorkshire	genome	human	Virology Department, Sheffield Teaching Hospitals NHS Foundation Trust	Department of Infection, Immunity and Cardiovascular Disease, The Florey Institute, The Medical School, University of Sheffield	Thushan de Silva, Matthew Parker, Adri Angyal, Rebecca Brown, Rachel Tucker, Paul Parsons, Danielle Groves, Alex Keeley, Dave Partridge, Matthew Wyles, Benjamin Lindsey, Mehmet Yavuz, Mohammad Raza, Cariad Evans	Nanopore	GISAID	N
England/20122119502/2020	ncov	EPI_ISL_418681	2020-03-17	2020-03-30	Europe / United Kingdom / England	genome	human	Respiratory Virus Unit, Microbiology Services Colindale, Public Health England	Respiratory Virus Unit, Microbiology Services Colindale, Public Health England	Monica Galiano, Shahjahan Miah, Angie Lackenby, Omolola Akinbami, Tiina Talts, Leena Bhaw, Richard Myers, Steven Platt, Kirstin Edwards, Jonathan Hubb, Joanna Ellis, Maria Zambon	Illumina	GISAID	N
USA/CT-Yale-047/2020	ncov	EPI_ISL_419515	2020-03-24	2020-04-02	North America / USA / Connecticut	genome	human	Yale COVID-19 Biorepository	Grubaugh Lab - Yale School of Public Health	Joseph Fauver, Tara Alpert, Anderson Brito, Anne Wyllie, Chantal Vogels, Mary Petrone, Chaney Kalinich, Isabel Ott, Arnau Casanovas, Catherine Muenker, Adam Moore, Alice Lu, Maria Tokuyama, Patrick Wong, Peiwen Lu, Saad Omer, Richard Martinello, Allison Nelson, Shelli Farhadian, Akiko Iwasaki, Charlese Dela Cruz, Albert Ko, Nathan Grubaugh	Nanopore	GISAID	N
Belgium/ULG-6216/2020	ncov	EPI_ISL_417014	2020-03-13	2020-03-23	Europe / Belgium / Liège	genome	human	Department of Clinical Microbiology	GIGA Medical Genomics	Durkin Keith, Artesi Maria, Bontems Sébastien, Boreux Raphaël, Meex Cécile, Melin Pierrette, Hayette Marie-Pierre, Bours Vincent.	Nanopore	GISAID	N
England/SHEF-BFEE8/2020	ncov	EPI_ISL_418306	2020-03-25	2020-03-30	Europe / England / South Yorkshire	genome	human	Virology Department, Sheffield Teaching Hospitals NHS Foundation Trust	Department of Infection, Immunity and Cardiovascular Disease, The Florey Institute, The Medical School, University of Sheffield	Thushan de Silva, Matthew Parker, Adri Angyal, Rebecca Brown, Rachel Tucker, Paul Parsons, Danielle Groves, Alex Keeley, Dave Partridge, Matthew Wyles, Benjamin Lindsey, Mehmet Yavuz, Mohammad Raza, Cariad Evans	Nanopore	GISAID	Y
England/20104008902/2020	ncov	EPI_ISL_417232	2020-03-04	2020-03-25	Europe / United Kingdom / England	genome	human	Respiratory Virus Unit, Microbiology Services Colindale, Public Health England	Respiratory Virus Unit, Microbiology Services Colindale, Public Health England	Monica Galiano, Shahjahan Miah, Angie Lackenby, Omolola Akinbami, Tiina Talts, Leena Bhaw, Richard Myers, Steven Platt, Kirstin Edwards, Jonathan Hubb, Joanna Ellis, Maria Zambon	Illumina	GISAID	N
England/20109098806/2020	ncov	EPI_ISL_417295	2020-03-08	2020-03-25	Europe / United Kingdom / England	genome	human	Respiratory Virus Unit, Microbiology Services Colindale, Public Health England	Respiratory Virus Unit, Microbiology Services Colindale, Public Health England	Monica Galiano, Shahjahan Miah, Angie Lackenby, Omolola Akinbami, Tiina Talts, Leena Bhaw, Richard Myers, Steven Platt, Kirstin Edwards, Jonathan Hubb, Joanna Ellis, Maria Zambon	Illumina	GISAID	N
Iceland/87/2020	ncov	EPI_ISL_417729	2020-03-10	2020-03-27	Europe / Iceland / Reykjavik	genome	human	The National University Hospital of Iceland	deCODE genetics	Daniel F Gudbjartsson; Agnar Helgason; Hakon Jonsson; Olafur T Magnusson; Pall Melsted; Gudmundur L Norddahl; Jona Saemundsdottir; Asgeir Sigurdsson; Patrick Sulem; Arna B Agustsdottir; Berglind Eiriksdottir; Run Fridriksdottir; Elisabet E Gardarsdottir; Gudmundur Georgsson; Olafia S Gretarsdottir; Kjartan R Gudmundsson; Thora R Gunnarsdottir; Arnaldur Gylfason; Hilma Holm; Brynjar O Jensson; Asl…	Illumina	GISAID	N
Iceland/35/2020	ncov	EPI_ISL_417697	2020-03-04	2020-03-27	Europe / Iceland / Reykjavik	genome	human	The National University Hospital of Iceland	deCODE genetics	Daniel F Gudbjartsson; Agnar Helgason; Hakon Jonsson; Olafur T Magnusson; Pall Melsted; Gudmundur L Norddahl; Jona Saemundsdottir; Asgeir Sigurdsson; Patrick Sulem; Arna B Agustsdottir; Berglind Eiriksdottir; Run Fridriksdottir; Elisabet E Gardarsdottir; Gudmundur Georgsson; Olafia S Gretarsdottir; Kjartan R Gudmundsson; Thora R Gunnarsdottir; Arnaldur Gylfason; Hilma Holm; Brynjar O Jensson; Asl…	Illumina	GISAID	N
Iceland/49/2020	ncov	EPI_ISL_417718	2020-03-05	2020-03-27	Europe / Iceland / Reykjavik	genome	human	The National University Hospital of Iceland	deCODE genetics	Daniel F Gudbjartsson; Agnar Helgason; Hakon Jonsson; Olafur T Magnusson; Pall Melsted; Gudmundur L Norddahl; Jona Saemundsdottir; Asgeir Sigurdsson; Patrick Sulem; Arna B Agustsdottir; Berglind Eiriksdottir; Run Fridriksdottir; Elisabet E Gardarsdottir; Gudmundur Georgsson; Olafia S Gretarsdottir; Kjartan R Gudmundsson; Thora R Gunnarsdottir; Arnaldur Gylfason; Hilma Holm; Brynjar O Jensson; Asl…	Illumina	GISAID	N
Belgium/DWAEE-030954/2020	ncov	EPI_ISL_418983	2020-03-09	2020-03-31	Europe / Belgium / Asse	genome	human	KU Leuven, Clinical and Epidemiological Virology	KU Leuven, Clinical and Epidemiological Virology	Bert Vanmechelen, Joan Marti-Carreras, Tony Wawina, Piet Maes	Nanopore	GISAID	N
Netherlands/NA_11/2020	ncov	EPI_ISL_415467	2020-03-10	2020-03-17	Europe / Netherlands	genome	human	Dutch COVID-19 response team	Erasmus Medical Center	David Nieuwenhuijse, Bas Oude Munnink, Reina Sikkema, Claudia Schapendonk, Irina Chestakova, Anne van der Linden, Mark Pronk, Pascal Lexmond, Corien Swaan, Manon Haverkate, Madelief Mollers, Mart Stein, Sandra Kengne Kamga Mobou, Jeroen van Kampen, Jolanda Voermans, Aura Timen, Corine GeurtsvanKessel, Annemiek van der Eijk, Richard Molenkamp, Marion Koopmans, on behalf of the Dutch national COVID…	Nanopore	GISAID	N
Netherlands/NA_26/2020	ncov	EPI_ISL_415483	2020-03-09	2020-03-17	Europe / Netherlands	genome	human	Dutch COVID-19 response team	Erasmus Medical Center	David Nieuwenhuijse, Bas Oude Munnink, Reina Sikkema, Claudia Schapendonk, Irina Chestakova, Anne van der Linden, Mark Pronk, Pascal Lexmond, Corien Swaan, Manon Haverkate, Madelief Mollers, Mart Stein, Sandra Kengne Kamga Mobou, Jeroen van Kampen, Jolanda Voermans, Aura Timen, Corine GeurtsvanKessel, Annemiek van der Eijk, Richard Molenkamp, Marion Koopmans, on behalf of the Dutch national COVID…	Nanopore	GISAID	N
Netherlands/NA_9/2020	ncov	EPI_ISL_415498	2020-03-09	2020-03-17	Europe / Netherlands	genome	human	Dutch COVID-19 response team	Erasmus Medical Center	David Nieuwenhuijse, Bas Oude Munnink, Reina Sikkema, Claudia Schapendonk, Irina Chestakova, Anne van der Linden, Mark Pronk, Pascal Lexmond, Corien Swaan, Manon Haverkate, Madelief Mollers, Mart Stein, Sandra Kengne Kamga Mobou, Jeroen van Kampen, Jolanda Voermans, Aura Timen, Corine GeurtsvanKessel, Annemiek van der Eijk, Richard Molenkamp, Marion Koopmans, on behalf of the Dutch national COVID…	Nanopore	GISAID	N
Netherlands/NoordBrabant_3/2020	ncov	EPI_ISL_414429	2020-03-02	2020-03-12	Europe / Netherlands / Noord Brabant	genome	human	Dutch COVID-19 response team	Erasmus Medical Center	David Nieuwenhuijse, Bas Oude Munnink, Reina Sikkema, Claudia Schapendonk, Irina Chestakova, Anne van der Linden, Mark Pronk, Pascal Lexmond, Corien Swaan, Manon Haverkate, Madelief Mollers, Mart Stein, Sandra Kengne Kamga Mobou, Jeroen van Kampen, Jolanda Voermans, Aura Timen, Corine GeurtsvanKessel, Annemiek van der Eijk, Richard Molenkamp, Marion Koopmans, on behalf of the Dutch national COVID…	Nanopore	GISAID	N
Iceland/12/2020	ncov	EPI_ISL_417688	2020-03-01	2020-03-27	Europe / Iceland / Reykjavik	genome	human	The National University Hospital of Iceland	deCODE genetics	Daniel F Gudbjartsson; Agnar Helgason; Hakon Jonsson; Olafur T Magnusson; Pall Melsted; Gudmundur L Norddahl; Jona Saemundsdottir; Asgeir Sigurdsson; Patrick Sulem; Arna B Agustsdottir; Berglind Eiriksdottir; Run Fridriksdottir; Elisabet E Gardarsdottir; Gudmundur Georgsson; Olafia S Gretarsdottir; Kjartan R Gudmundsson; Thora R Gunnarsdottir; Arnaldur Gylfason; Hilma Holm; Brynjar O Jensson; Asl…	Illumina	GISAID	N
Iceland/23/2020	ncov	EPI_ISL_417840	2020-03-02	2020-03-27	Europe / Iceland / Reykjavik	genome	human	The National University Hospital of Iceland	deCODE genetics	Daniel F Gudbjartsson; Agnar Helgason; Hakon Jonsson; Olafur T Magnusson; Pall Melsted; Gudmundur L Norddahl; Jona Saemundsdottir; Asgeir Sigurdsson; Patrick Sulem; Arna B Agustsdottir; Berglind Eiriksdottir; Run Fridriksdottir; Elisabet E Gardarsdottir; Gudmundur Georgsson; Olafia S Gretarsdottir; Kjartan R Gudmundsson; Thora R Gunnarsdottir; Arnaldur Gylfason; Hilma Holm; Brynjar O Jensson; Asl…	Illumina	GISAID	N
Iceland/77/2020	ncov	EPI_ISL_417862	2020-03-09	2020-03-27	Europe / Iceland / Reykjavik	genome	human	The National University Hospital of Iceland	deCODE genetics	Daniel F Gudbjartsson; Agnar Helgason; Hakon Jonsson; Olafur T Magnusson; Pall Melsted; Gudmundur L Norddahl; Jona Saemundsdottir; Asgeir Sigurdsson; Patrick Sulem; Arna B Agustsdottir; Berglind Eiriksdottir; Run Fridriksdottir; Elisabet E Gardarsdottir; Gudmundur Georgsson; Olafia S Gretarsdottir; Kjartan R Gudmundsson; Thora R Gunnarsdottir; Arnaldur Gylfason; Hilma Holm; Brynjar O Jensson; Asl…	Illumina	GISAID	N
Iceland/21/2020	ncov	EPI_ISL_417828	2020-03-02	2020-03-27	Europe / Iceland / Reykjavik	genome	human	The National University Hospital of Iceland	deCODE genetics	Daniel F Gudbjartsson; Agnar Helgason; Hakon Jonsson; Olafur T Magnusson; Pall Melsted; Gudmundur L Norddahl; Jona Saemundsdottir; Asgeir Sigurdsson; Patrick Sulem; Arna B Agustsdottir; Berglind Eiriksdottir; Run Fridriksdottir; Elisabet E Gardarsdottir; Gudmundur Georgsson; Olafia S Gretarsdottir; Kjartan R Gudmundsson; Thora R Gunnarsdottir; Arnaldur Gylfason; Hilma Holm; Brynjar O Jensson; Asl…	Illumina	GISAID	N
Iceland/76/2020	ncov	EPI_ISL_417674	2020-03-09	2020-03-27	Europe / Iceland / Reykjavik	genome	human	The National University Hospital of Iceland	deCODE genetics	Daniel F Gudbjartsson; Agnar Helgason; Hakon Jonsson; Olafur T Magnusson; Pall Melsted; Gudmundur L Norddahl; Jona Saemundsdottir; Asgeir Sigurdsson; Patrick Sulem; Arna B Agustsdottir; Berglind Eiriksdottir; Run Fridriksdottir; Elisabet E Gardarsdottir; Gudmundur Georgsson; Olafia S Gretarsdottir; Kjartan R Gudmundsson; Thora R Gunnarsdottir; Arnaldur Gylfason; Hilma Holm; Brynjar O Jensson; Asl…	Illumina	GISAID	N
Iceland/28/2020	ncov	EPI_ISL_417767	2020-03-03	2020-03-27	Europe / Iceland / Reykjavik	genome	human	The National University Hospital of Iceland	deCODE genetics	Daniel F Gudbjartsson; Agnar Helgason; Hakon Jonsson; Olafur T Magnusson; Pall Melsted; Gudmundur L Norddahl; Jona Saemundsdottir; Asgeir Sigurdsson; Patrick Sulem; Arna B Agustsdottir; Berglind Eiriksdottir; Run Fridriksdottir; Elisabet E Gardarsdottir; Gudmundur Georgsson; Olafia S Gretarsdottir; Kjartan R Gudmundsson; Thora R Gunnarsdottir; Arnaldur Gylfason; Hilma Holm; Brynjar O Jensson; Asl…	Illumina	GISAID	N
Iceland/50/2020	ncov	EPI_ISL_417769	2020-03-05	2020-03-27	Europe / Iceland / Reykjavik	genome	human	The National University Hospital of Iceland	deCODE genetics	Daniel F Gudbjartsson; Agnar Helgason; Hakon Jonsson; Olafur T Magnusson; Pall Melsted; Gudmundur L Norddahl; Jona Saemundsdottir; Asgeir Sigurdsson; Patrick Sulem; Arna B Agustsdottir; Berglind Eiriksdottir; Run Fridriksdottir; Elisabet E Gardarsdottir; Gudmundur Georgsson; Olafia S Gretarsdottir; Kjartan R Gudmundsson; Thora R Gunnarsdottir; Arnaldur Gylfason; Hilma Holm; Brynjar O Jensson; Asl…	Illumina	GISAID	N
Iceland/34/2020	ncov	EPI_ISL_417843	2020-03-03	2020-03-27	Europe / Iceland / Reykjavik	genome	human	The National University Hospital of Iceland	deCODE genetics	Daniel F Gudbjartsson; Agnar Helgason; Hakon Jonsson; Olafur T Magnusson; Pall Melsted; Gudmundur L Norddahl; Jona Saemundsdottir; Asgeir Sigurdsson; Patrick Sulem; Arna B Agustsdottir; Berglind Eiriksdottir; Run Fridriksdottir; Elisabet E Gardarsdottir; Gudmundur Georgsson; Olafia S Gretarsdottir; Kjartan R Gudmundsson; Thora R Gunnarsdottir; Arnaldur Gylfason; Hilma Holm; Brynjar O Jensson; Asl…	Illumina	GISAID	N
Iceland/54/2020	ncov	EPI_ISL_417684	2020-03-06	2020-03-27	Europe / Iceland / Reykjavik	genome	human	The National University Hospital of Iceland	deCODE genetics	Daniel F Gudbjartsson; Agnar Helgason; Hakon Jonsson; Olafur T Magnusson; Pall Melsted; Gudmundur L Norddahl; Jona Saemundsdottir; Asgeir Sigurdsson; Patrick Sulem; Arna B Agustsdottir; Berglind Eiriksdottir; Run Fridriksdottir; Elisabet E Gardarsdottir; Gudmundur Georgsson; Olafia S Gretarsdottir; Kjartan R Gudmundsson; Thora R Gunnarsdottir; Arnaldur Gylfason; Hilma Holm; Brynjar O Jensson; Asl…	Illumina	GISAID	N
Iceland/113/2020	ncov	EPI_ISL_417781	2020-03-11	2020-03-27	Europe / Iceland / Reykjavik	genome	human	The National University Hospital of Iceland	deCODE genetics	Daniel F Gudbjartsson; Agnar Helgason; Hakon Jonsson; Olafur T Magnusson; Pall Melsted; Gudmundur L Norddahl; Jona Saemundsdottir; Asgeir Sigurdsson; Patrick Sulem; Arna B Agustsdottir; Berglind Eiriksdottir; Run Fridriksdottir; Elisabet E Gardarsdottir; Gudmundur Georgsson; Olafia S Gretarsdottir; Kjartan R Gudmundsson; Thora R Gunnarsdottir; Arnaldur Gylfason; Hilma Holm; Brynjar O Jensson; Asl…	Illumina	GISAID	N
Iceland/114/2020	ncov	EPI_ISL_417782	2020-03-11	2020-03-27	Europe / Iceland / Reykjavik	genome	human	The National University Hospital of Iceland	deCODE genetics	Daniel F Gudbjartsson; Agnar Helgason; Hakon Jonsson; Olafur T Magnusson; Pall Melsted; Gudmundur L Norddahl; Jona Saemundsdottir; Asgeir Sigurdsson; Patrick Sulem; Arna B Agustsdottir; Berglind Eiriksdottir; Run Fridriksdottir; Elisabet E Gardarsdottir; Gudmundur Georgsson; Olafia S Gretarsdottir; Kjartan R Gudmundsson; Thora R Gunnarsdottir; Arnaldur Gylfason; Hilma Holm; Brynjar O Jensson; Asl…	Illumina	GISAID	N
Switzerland/SZ1417/2020	ncov	EPI_ISL_415702	2020-03-02	2020-03-19	Europe / Switzerland	genome	human	Hôpitaux universitaires de Genève Laboratoire de Virologie	Hôpitaux universitaires de Genève Laboratoire de Virologie	Laubscher F.	?	GISAID	N
Iceland/126/2020	ncov	EPI_ISL_417785	2020-03-12	2020-03-27	Europe / Iceland / Reykjavik	genome	human	The National University Hospital of Iceland	deCODE genetics	Daniel F Gudbjartsson; Agnar Helgason; Hakon Jonsson; Olafur T Magnusson; Pall Melsted; Gudmundur L Norddahl; Jona Saemundsdottir; Asgeir Sigurdsson; Patrick Sulem; Arna B Agustsdottir; Berglind Eiriksdottir; Run Fridriksdottir; Elisabet E Gardarsdottir; Gudmundur Georgsson; Olafia S Gretarsdottir; Kjartan R Gudmundsson; Thora R Gunnarsdottir; Arnaldur Gylfason; Hilma Holm; Brynjar O Jensson; Asl…	Illumina	GISAID	N
Iceland/129/2020	ncov	EPI_ISL_417714	2020-03-12	2020-03-27	Europe / Iceland / Reykjavik	genome	human	The National University Hospital of Iceland	deCODE genetics	Daniel F Gudbjartsson; Agnar Helgason; Hakon Jonsson; Olafur T Magnusson; Pall Melsted; Gudmundur L Norddahl; Jona Saemundsdottir; Asgeir Sigurdsson; Patrick Sulem; Arna B Agustsdottir; Berglind Eiriksdottir; Run Fridriksdottir; Elisabet E Gardarsdottir; Gudmundur Georgsson; Olafia S Gretarsdottir; Kjartan R Gudmundsson; Thora R Gunnarsdottir; Arnaldur Gylfason; Hilma Holm; Brynjar O Jensson; Asl…	Illumina	GISAID	N
Iceland/153/2020	ncov	EPI_ISL_417802	2020-03-13	2020-03-27	Europe / Iceland / Reykjavik	genome	human	The National University Hospital of Iceland	deCODE genetics	Daniel F Gudbjartsson; Agnar Helgason; Hakon Jonsson; Olafur T Magnusson; Pall Melsted; Gudmundur L Norddahl; Jona Saemundsdottir; Asgeir Sigurdsson; Patrick Sulem; Arna B Agustsdottir; Berglind Eiriksdottir; Run Fridriksdottir; Elisabet E Gardarsdottir; Gudmundur Georgsson; Olafia S Gretarsdottir; Kjartan R Gudmundsson; Thora R Gunnarsdottir; Arnaldur Gylfason; Hilma Holm; Brynjar O Jensson; Asl…	Illumina	GISAID	N
Iceland/238/2020	ncov	EPI_ISL_417566	2020-03-17	2020-03-27	Europe / Iceland / Reykjavik	genome	human	The National University Hospital of Iceland	deCODE genetics	Daniel F Gudbjartsson; Agnar Helgason; Hakon Jonsson; Olafur T Magnusson; Pall Melsted; Gudmundur L Norddahl; Jona Saemundsdottir; Asgeir Sigurdsson; Patrick Sulem; Arna B Agustsdottir; Berglind Eiriksdottir; Run Fridriksdottir; Elisabet E Gardarsdottir; Gudmundur Georgsson; Olafia S Gretarsdottir; Kjartan R Gudmundsson; Thora R Gunnarsdottir; Arnaldur Gylfason; Hilma Holm; Brynjar O Jensson; Asl…	Illumina	GISAID	N
Iceland/62/2020	ncov	EPI_ISL_417757	2020-03-06	2020-03-27	Europe / Iceland / Reykjavik	genome	human	The National University Hospital of Iceland	deCODE genetics	Daniel F Gudbjartsson; Agnar Helgason; Hakon Jonsson; Olafur T Magnusson; Pall Melsted; Gudmundur L Norddahl; Jona Saemundsdottir; Asgeir Sigurdsson; Patrick Sulem; Arna B Agustsdottir; Berglind Eiriksdottir; Run Fridriksdottir; Elisabet E Gardarsdottir; Gudmundur Georgsson; Olafia S Gretarsdottir; Kjartan R Gudmundsson; Thora R Gunnarsdottir; Arnaldur Gylfason; Hilma Holm; Brynjar O Jensson; Asl…	Illumina	GISAID	N
Iceland/79/2020	ncov	EPI_ISL_417679	2020-03-09	2020-03-27	Europe / Iceland / Reykjavik	genome	human	The National University Hospital of Iceland	deCODE genetics	Daniel F Gudbjartsson; Agnar Helgason; Hakon Jonsson; Olafur T Magnusson; Pall Melsted; Gudmundur L Norddahl; Jona Saemundsdottir; Asgeir Sigurdsson; Patrick Sulem; Arna B Agustsdottir; Berglind Eiriksdottir; Run Fridriksdottir; Elisabet E Gardarsdottir; Gudmundur Georgsson; Olafia S Gretarsdottir; Kjartan R Gudmundsson; Thora R Gunnarsdottir; Arnaldur Gylfason; Hilma Holm; Brynjar O Jensson; Asl…	Illumina	GISAID	N
Iceland/97/2020	ncov	EPI_ISL_417876	2020-03-10	2020-03-27	Europe / Iceland / Reykjavik	genome	human	The National University Hospital of Iceland	deCODE genetics	Daniel F Gudbjartsson; Agnar Helgason; Hakon Jonsson; Olafur T Magnusson; Pall Melsted; Gudmundur L Norddahl; Jona Saemundsdottir; Asgeir Sigurdsson; Patrick Sulem; Arna B Agustsdottir; Berglind Eiriksdottir; Run Fridriksdottir; Elisabet E Gardarsdottir; Gudmundur Georgsson; Olafia S Gretarsdottir; Kjartan R Gudmundsson; Thora R Gunnarsdottir; Arnaldur Gylfason; Hilma Holm; Brynjar O Jensson; Asl…	Illumina	GISAID	N
Iceland/144/2020	ncov	EPI_ISL_417795	2020-03-13	2020-03-27	Europe / Iceland / Reykjavik	genome	human	The National University Hospital of Iceland	deCODE genetics	Daniel F Gudbjartsson; Agnar Helgason; Hakon Jonsson; Olafur T Magnusson; Pall Melsted; Gudmundur L Norddahl; Jona Saemundsdottir; Asgeir Sigurdsson; Patrick Sulem; Arna B Agustsdottir; Berglind Eiriksdottir; Run Fridriksdottir; Elisabet E Gardarsdottir; Gudmundur Georgsson; Olafia S Gretarsdottir; Kjartan R Gudmundsson; Thora R Gunnarsdottir; Arnaldur Gylfason; Hilma Holm; Brynjar O Jensson; Asl…	Illumina	GISAID	N
Iceland/130/2020	ncov	EPI_ISL_417713	2020-03-12	2020-03-27	Europe / Iceland / Reykjavik	genome	human	The National University Hospital of Iceland	deCODE genetics	Daniel F Gudbjartsson; Agnar Helgason; Hakon Jonsson; Olafur T Magnusson; Pall Melsted; Gudmundur L Norddahl; Jona Saemundsdottir; Asgeir Sigurdsson; Patrick Sulem; Arna B Agustsdottir; Berglind Eiriksdottir; Run Fridriksdottir; Elisabet E Gardarsdottir; Gudmundur Georgsson; Olafia S Gretarsdottir; Kjartan R Gudmundsson; Thora R Gunnarsdottir; Arnaldur Gylfason; Hilma Holm; Brynjar O Jensson; Asl…	Illumina	GISAID	N
Iceland/303/2020	ncov	EPI_ISL_417632	2020-03-18	2020-03-27	Europe / Iceland / Reykjavik	genome	human	The National University Hospital of Iceland	deCODE genetics	Daniel F Gudbjartsson; Agnar Helgason; Hakon Jonsson; Olafur T Magnusson; Pall Melsted; Gudmundur L Norddahl; Jona Saemundsdottir; Asgeir Sigurdsson; Patrick Sulem; Arna B Agustsdottir; Berglind Eiriksdottir; Run Fridriksdottir; Elisabet E Gardarsdottir; Gudmundur Georgsson; Olafia S Gretarsdottir; Kjartan R Gudmundsson; Thora R Gunnarsdottir; Arnaldur Gylfason; Hilma Holm; Brynjar O Jensson; Asl…	Illumina	GISAID	N
Iceland/24/2020	ncov	EPI_ISL_417747	2020-03-11	2020-03-27	Europe / Iceland / Reykjavik	genome	human	The National University Hospital of Iceland	deCODE genetics	Daniel F Gudbjartsson; Agnar Helgason; Hakon Jonsson; Olafur T Magnusson; Pall Melsted; Gudmundur L Norddahl; Jona Saemundsdottir; Asgeir Sigurdsson; Patrick Sulem; Arna B Agustsdottir; Berglind Eiriksdottir; Run Fridriksdottir; Elisabet E Gardarsdottir; Gudmundur Georgsson; Olafia S Gretarsdottir; Kjartan R Gudmundsson; Thora R Gunnarsdottir; Arnaldur Gylfason; Hilma Holm; Brynjar O Jensson; Asl…	Illumina	GISAID	N
Iceland/73/2020	ncov	EPI_ISL_417861	2020-03-09	2020-03-27	Europe / Iceland / Reykjavik	genome	human	The National University Hospital of Iceland	deCODE genetics	Daniel F Gudbjartsson; Agnar Helgason; Hakon Jonsson; Olafur T Magnusson; Pall Melsted; Gudmundur L Norddahl; Jona Saemundsdottir; Asgeir Sigurdsson; Patrick Sulem; Arna B Agustsdottir; Berglind Eiriksdottir; Run Fridriksdottir; Elisabet E Gardarsdottir; Gudmundur Georgsson; Olafia S Gretarsdottir; Kjartan R Gudmundsson; Thora R Gunnarsdottir; Arnaldur Gylfason; Hilma Holm; Brynjar O Jensson; Asl…	Illumina	GISAID	N
Iceland/33/2020	ncov	EPI_ISL_417702	2020-03-03	2020-03-27	Europe / Iceland / Reykjavik	genome	human	The National University Hospital of Iceland	deCODE genetics	Daniel F Gudbjartsson; Agnar Helgason; Hakon Jonsson; Olafur T Magnusson; Pall Melsted; Gudmundur L Norddahl; Jona Saemundsdottir; Asgeir Sigurdsson; Patrick Sulem; Arna B Agustsdottir; Berglind Eiriksdottir; Run Fridriksdottir; Elisabet E Gardarsdottir; Gudmundur Georgsson; Olafia S Gretarsdottir; Kjartan R Gudmundsson; Thora R Gunnarsdottir; Arnaldur Gylfason; Hilma Holm; Brynjar O Jensson; Asl…	Illumina	GISAID	N
Iceland/46/2020	ncov	EPI_ISL_417751	2020-03-04	2020-03-27	Europe / Iceland / Reykjavik	genome	human	The National University Hospital of Iceland	deCODE genetics	Daniel F Gudbjartsson; Agnar Helgason; Hakon Jonsson; Olafur T Magnusson; Pall Melsted; Gudmundur L Norddahl; Jona Saemundsdottir; Asgeir Sigurdsson; Patrick Sulem; Arna B Agustsdottir; Berglind Eiriksdottir; Run Fridriksdottir; Elisabet E Gardarsdottir; Gudmundur Georgsson; Olafia S Gretarsdottir; Kjartan R Gudmundsson; Thora R Gunnarsdottir; Arnaldur Gylfason; Hilma Holm; Brynjar O Jensson; Asl…	Illumina	GISAID	N
Iceland/70/2020	ncov	EPI_ISL_417728	2020-03-08	2020-03-27	Europe / Iceland / Reykjavik	genome	human	The National University Hospital of Iceland	deCODE genetics	Daniel F Gudbjartsson; Agnar Helgason; Hakon Jonsson; Olafur T Magnusson; Pall Melsted; Gudmundur L Norddahl; Jona Saemundsdottir; Asgeir Sigurdsson; Patrick Sulem; Arna B Agustsdottir; Berglind Eiriksdottir; Run Fridriksdottir; Elisabet E Gardarsdottir; Gudmundur Georgsson; Olafia S Gretarsdottir; Kjartan R Gudmundsson; Thora R Gunnarsdottir; Arnaldur Gylfason; Hilma Holm; Brynjar O Jensson; Asl…	Illumina	GISAID	N
Iceland/82/2020	ncov	EPI_ISL_417867	2020-03-09	2020-03-27	Europe / Iceland / Reykjavik	genome	human	The National University Hospital of Iceland	deCODE genetics	Daniel F Gudbjartsson; Agnar Helgason; Hakon Jonsson; Olafur T Magnusson; Pall Melsted; Gudmundur L Norddahl; Jona Saemundsdottir; Asgeir Sigurdsson; Patrick Sulem; Arna B Agustsdottir; Berglind Eiriksdottir; Run Fridriksdottir; Elisabet E Gardarsdottir; Gudmundur Georgsson; Olafia S Gretarsdottir; Kjartan R Gudmundsson; Thora R Gunnarsdottir; Arnaldur Gylfason; Hilma Holm; Brynjar O Jensson; Asl…	Illumina	GISAID	N
Iceland/56/2020	ncov	EPI_ISL_417852	2020-03-06	2020-03-27	Europe / Iceland / Reykjavik	genome	human	The National University Hospital of Iceland	deCODE genetics	Daniel F Gudbjartsson; Agnar Helgason; Hakon Jonsson; Olafur T Magnusson; Pall Melsted; Gudmundur L Norddahl; Jona Saemundsdottir; Asgeir Sigurdsson; Patrick Sulem; Arna B Agustsdottir; Berglind Eiriksdottir; Run Fridriksdottir; Elisabet E Gardarsdottir; Gudmundur Georgsson; Olafia S Gretarsdottir; Kjartan R Gudmundsson; Thora R Gunnarsdottir; Arnaldur Gylfason; Hilma Holm; Brynjar O Jensson; Asl…	Illumina	GISAID	N
Iceland/89/2020	ncov	EPI_ISL_417738	2020-03-10	2020-03-27	Europe / Iceland / Reykjavik	genome	human	The National University Hospital of Iceland	deCODE genetics	Daniel F Gudbjartsson; Agnar Helgason; Hakon Jonsson; Olafur T Magnusson; Pall Melsted; Gudmundur L Norddahl; Jona Saemundsdottir; Asgeir Sigurdsson; Patrick Sulem; Arna B Agustsdottir; Berglind Eiriksdottir; Run Fridriksdottir; Elisabet E Gardarsdottir; Gudmundur Georgsson; Olafia S Gretarsdottir; Kjartan R Gudmundsson; Thora R Gunnarsdottir; Arnaldur Gylfason; Hilma Holm; Brynjar O Jensson; Asl…	Illumina	GISAID	N
England/20104008502/2020	ncov	EPI_ISL_417229	2020-03-01	2020-03-25	Europe / United Kingdom / England	genome	human	Respiratory Virus Unit, Microbiology Services Colindale, Public Health England	Respiratory Virus Unit, Microbiology Services Colindale, Public Health England	Monica Galiano, Shahjahan Miah, Angie Lackenby, Omolola Akinbami, Tiina Talts, Leena Bhaw, Richard Myers, Steven Platt, Kirstin Edwards, Jonathan Hubb, Joanna Ellis, Maria Zambon	Illumina	GISAID	N
England/20126034302/2020	ncov	EPI_ISL_418762	2020-03-19	2020-03-30	Europe / United Kingdom / England	genome	human	Respiratory Virus Unit, Microbiology Services Colindale, Public Health England	Respiratory Virus Unit, Microbiology Services Colindale, Public Health England	Monica Galiano, Shahjahan Miah, Angie Lackenby, Omolola Akinbami, Tiina Talts, Leena Bhaw, Richard Myers, Steven Platt, Kirstin Edwards, Jonathan Hubb, Joanna Ellis, Maria Zambon	Illumina	GISAID	N
England/20122069402/2020	ncov	EPI_ISL_418674	2020-03-16	2020-03-30	Europe / United Kingdom / England	genome	human	Respiratory Virus Unit, Microbiology Services Colindale, Public Health England	Respiratory Virus Unit, Microbiology Services Colindale, Public Health England	Monica Galiano, Shahjahan Miah, Angie Lackenby, Omolola Akinbami, Tiina Talts, Leena Bhaw, Richard Myers, Steven Platt, Kirstin Edwards, Jonathan Hubb, Joanna Ellis, Maria Zambon	Illumina	GISAID	N
Switzerland/GR2988/2020	ncov	EPI_ISL_415698	2020-02-27	2020-03-19	Europe / Switzerland	genome	human	Hôpitaux universitaires de Genève Laboratoire de Virologie	Hôpitaux universitaires de Genève Laboratoire de Virologie	Laubscher F.	?	GISAID	N
Switzerland/GR3043/2020	ncov	EPI_ISL_415699	2020-02-27	2020-03-19	Europe / Switzerland	genome	human	Hôpitaux universitaires de Genève Laboratoire de Virologie	Hôpitaux universitaires de Genève Laboratoire de Virologie	Laubscher F.	?	GISAID	N
Switzerland/TI2045/2020	ncov	EPI_ISL_415703	2020-03-01	2020-03-19	Europe / Switzerland	genome	human	Hôpitaux universitaires de Genève Laboratoire de Virologie	Hôpitaux universitaires de Genève Laboratoire de Virologie	Laubscher F.	?	GISAID	N
England/20126006402/2020	ncov	EPI_ISL_418746	2020-03-18	2020-03-30	Europe / United Kingdom / England	genome	human	Respiratory Virus Unit, Microbiology Services Colindale, Public Health England	Respiratory Virus Unit, Microbiology Services Colindale, Public Health England	Monica Galiano, Shahjahan Miah, Angie Lackenby, Omolola Akinbami, Tiina Talts, Leena Bhaw, Richard Myers, Steven Platt, Kirstin Edwards, Jonathan Hubb, Joanna Ellis, Maria Zambon	Illumina	GISAID	N
England/20124003502/2020	ncov	EPI_ISL_418689	2020-03-17	2020-03-30	Europe / United Kingdom / England	genome	human	Respiratory Virus Unit, Microbiology Services Colindale, Public Health England	Respiratory Virus Unit, Microbiology Services Colindale, Public Health England	Monica Galiano, Shahjahan Miah, Angie Lackenby, Omolola Akinbami, Tiina Talts, Leena Bhaw, Richard Myers, Steven Platt, Kirstin Edwards, Jonathan Hubb, Joanna Ellis, Maria Zambon	Illumina	GISAID	N
Taiwan/CGMH-CGU-12/2020	ncov	EPI_ISL_417525	2020-03-14	2020-03-27	Asia / China / Taiwan / Taoyuan	genome	human	Laboratory Medicine	Department of Laboratory Medicine, Lin-Kou Chang Gung Memorial Hospital, Taoyuan, Taiwan	Kuo-Chien Tsao, Yu-Nong Gong, Shu-Li Yang, Yi-Chun Liu, Chung-Guei Huang, Po-Wei Huang, Mei-Jen Hsiao, Cheng-Ta Yang, Cheng-Hsun Chiu, Peng-Nien Huang, Kuo-Ming Lee, Guang-Wu Chen , Shin-Ru Shih	Illumina	GISAID	N
Greece/12/2020	ncov	EPI_ISL_418264	2020-03-18	2020-03-30	Europe / Greece / Athens	genome	human	Laboratory of Microbiology, Department of Medicine, National and Kapodistrian University of Athens, Greece	Laboratory of Biology, Department of Medicine, Democritus University of Thrace, Greece	Maria Bampali, Elisavet Gatzidou, Nikolaos Dovrolis, Stavroula Veletza, Nikolaos Spanakis, Ioannis Karakasiliotis	?	GISAID	N
England/20124021402/2020	ncov	EPI_ISL_418704	2020-03-17	2020-03-30	Europe / United Kingdom / England	genome	human	Respiratory Virus Unit, Microbiology Services Colindale, Public Health England	Respiratory Virus Unit, Microbiology Services Colindale, Public Health England	Monica Galiano, Shahjahan Miah, Angie Lackenby, Omolola Akinbami, Tiina Talts, Leena Bhaw, Richard Myers, Steven Platt, Kirstin Edwards, Jonathan Hubb, Joanna Ellis, Maria Zambon	Illumina	GISAID	N
Ireland/Dublin-22361/2020	ncov	EPI_ISL_418580	2020-03-08	2020-03-30	Europe / Ireland / Cork	genome	human	UCD National Virus Reference Laboratory	UCD National Virus Reference Laboratory	Michael Carr, Gabriel Gonzalez, Jonathan Dean, Suzie Coughlan, Alison Murphy, Kevin Byrne, Ken Wolfe, Jeff Connell, Brendan Loftus, Cillian F De Gascun	Nanopore	GISAID	N
Canada/MB_10/2020	ncov	EPI_ISL_418813	2020-03-13	2020-03-31	North America / Canada / MB	genome	human	Cadham Provincial Laboratory	National Microbiology Laboratory	Anna Majer, Shari Tyson, Grace Seo, Philip Mabon, Natalie Knox, Morag Graham, Paul Van Caeseele, Jared Bullard, David Alexander, Kerry Dust, Nathalie Bastien, Yan Li, Matthew Gilmour, Timothy Booth	Nanopore	GISAID	N
Canada/ON_PHL3458/2020	ncov	EPI_ISL_418368	2020-03-12	2020-03-30	North America / Canada / Ontario	genome	human	Public Health Ontario Laboratories	Public Health Ontario Laboratories	Alireza Eshaghi, Samir N Patel, Jonathan B Gubbay, Vanessa G Allen, Christine Frantz, Aimin Li, Sandeep Nagra	Illumina	GISAID	N
Netherlands/Eindhoven_1363782/2020	ncov	EPI_ISL_413571	2020-03-02	2020-03-07	Europe / Netherlands / Eindhoven	genome	human	MHC Brabant Zuidoost	Erasmus Medical Center	David Nieuwenhuijse, Bas Oude Munnink, Reina Sikkema, Claudia Schapendonk, Irina Chestakova, Anne van der Linden, Mark Pronk, Pascal Lexmond, Corien Swaan, Manon Haverkate, Madelief Mollers, Mart Stein, Sandra Kengne Kamga Mobou, Jeroen van Kampen, Jolanda Voermans, Aura Timen, Corine GeurtsvanKessel, Annemiek van der Eijk, Richard Molenkamp, Marion Koopmans, on behalf of the Dutch national COVID…	Nanopore	GISAID	N
Netherlands/Utrecht_14/2020	ncov	EPI_ISL_414464	2020-03-04	2020-03-12	Europe / Netherlands / Utrecht	genome	human	Dutch COVID-19 response team	Erasmus Medical Center	David Nieuwenhuijse, Bas Oude Munnink, Reina Sikkema, Claudia Schapendonk, Irina Chestakova, Anne van der Linden, Mark Pronk, Pascal Lexmond, Corien Swaan, Manon Haverkate, Madelief Mollers, Mart Stein, Sandra Kengne Kamga Mobou, Jeroen van Kampen, Jolanda Voermans, Aura Timen, Corine GeurtsvanKessel, Annemiek van der Eijk, Richard Molenkamp, Marion Koopmans, on behalf of the Dutch national COVID…	Nanopore	GISAID	N
Netherlands/Limburg_3/2020	ncov	EPI_ISL_414425	2020-03-03	2020-03-12	Europe / Netherlands / Limburg	genome	human	Dutch COVID-19 response team	Erasmus Medical Center	David Nieuwenhuijse, Bas Oude Munnink, Reina Sikkema, Claudia Schapendonk, Irina Chestakova, Anne van der Linden, Mark Pronk, Pascal Lexmond, Corien Swaan, Manon Haverkate, Madelief Mollers, Mart Stein, Sandra Kengne Kamga Mobou, Jeroen van Kampen, Jolanda Voermans, Aura Timen, Corine GeurtsvanKessel, Annemiek van der Eijk, Richard Molenkamp, Marion Koopmans, on behalf of the Dutch national COVID…	Nanopore	GISAID	N
Netherlands/NA_15/2020	ncov	EPI_ISL_415471	2020-03-11	2020-03-17	Europe / Netherlands	genome	human	Dutch COVID-19 response team	Erasmus Medical Center	David Nieuwenhuijse, Bas Oude Munnink, Reina Sikkema, Claudia Schapendonk, Irina Chestakova, Anne van der Linden, Mark Pronk, Pascal Lexmond, Corien Swaan, Manon Haverkate, Madelief Mollers, Mart Stein, Sandra Kengne Kamga Mobou, Jeroen van Kampen, Jolanda Voermans, Aura Timen, Corine GeurtsvanKessel, Annemiek van der Eijk, Richard Molenkamp, Marion Koopmans, on behalf of the Dutch national COVID…	Nanopore	GISAID	N
Netherlands/Utrecht_2/2020	ncov	EPI_ISL_414436	2020-03-03	2020-03-12	Europe / Netherlands / Utrecht	genome	human	Dutch COVID-19 response team	Erasmus Medical Center	David Nieuwenhuijse, Bas Oude Munnink, Reina Sikkema, Claudia Schapendonk, Irina Chestakova, Anne van der Linden, Mark Pronk, Pascal Lexmond, Corien Swaan, Manon Haverkate, Madelief Mollers, Mart Stein, Sandra Kengne Kamga Mobou, Jeroen van Kampen, Jolanda Voermans, Aura Timen, Corine GeurtsvanKessel, Annemiek van der Eijk, Richard Molenkamp, Marion Koopmans, on behalf of the Dutch national COVID…	Nanopore	GISAID	N
Netherlands/ZuidHolland_6/2020	ncov	EPI_ISL_414466	2020-03-04	2020-03-12	Europe / Netherlands / Zuid Holland	genome	human	Dutch COVID-19 response team	Erasmus Medical Center	David Nieuwenhuijse, Bas Oude Munnink, Reina Sikkema, Claudia Schapendonk, Irina Chestakova, Anne van der Linden, Mark Pronk, Pascal Lexmond, Corien Swaan, Manon Haverkate, Madelief Mollers, Mart Stein, Sandra Kengne Kamga Mobou, Jeroen van Kampen, Jolanda Voermans, Aura Timen, Corine GeurtsvanKessel, Annemiek van der Eijk, Richard Molenkamp, Marion Koopmans, on behalf of the Dutch national COVID…	Nanopore	GISAID	N
Netherlands/NA_19/2020	ncov	EPI_ISL_415475	2020-03-12	2020-03-17	Europe / Netherlands	genome	human	Dutch COVID-19 response team	Erasmus Medical Center	David Nieuwenhuijse, Bas Oude Munnink, Reina Sikkema, Claudia Schapendonk, Irina Chestakova, Anne van der Linden, Mark Pronk, Pascal Lexmond, Corien Swaan, Manon Haverkate, Madelief Mollers, Mart Stein, Sandra Kengne Kamga Mobou, Jeroen van Kampen, Jolanda Voermans, Aura Timen, Corine GeurtsvanKessel, Annemiek van der Eijk, Richard Molenkamp, Marion Koopmans, on behalf of the Dutch national COVID…	Nanopore	GISAID	N
Netherlands/Utrecht_1/2020	ncov	EPI_ISL_414435	2020-03-03	2020-03-12	Europe / Netherlands / Utrecht	genome	human	Dutch COVID-19 response team	Erasmus Medical Center	David Nieuwenhuijse, Bas Oude Munnink, Reina Sikkema, Claudia Schapendonk, Irina Chestakova, Anne van der Linden, Mark Pronk, Pascal Lexmond, Corien Swaan, Manon Haverkate, Madelief Mollers, Mart Stein, Sandra Kengne Kamga Mobou, Jeroen van Kampen, Jolanda Voermans, Aura Timen, Corine GeurtsvanKessel, Annemiek van der Eijk, Richard Molenkamp, Marion Koopmans, on behalf of the Dutch national COVID…	Nanopore	GISAID	N
Netherlands/NA_25/2020	ncov	EPI_ISL_415482	2020-03-09	2020-03-17	Europe / Netherlands	genome	human	Dutch COVID-19 response team	Erasmus Medical Center	David Nieuwenhuijse, Bas Oude Munnink, Reina Sikkema, Claudia Schapendonk, Irina Chestakova, Anne van der Linden, Mark Pronk, Pascal Lexmond, Corien Swaan, Manon Haverkate, Madelief Mollers, Mart Stein, Sandra Kengne Kamga Mobou, Jeroen van Kampen, Jolanda Voermans, Aura Timen, Corine GeurtsvanKessel, Annemiek van der Eijk, Richard Molenkamp, Marion Koopmans, on behalf of the Dutch national COVID…	Nanopore	GISAID	N
Netherlands/Limburg_5/2020	ncov	EPI_ISL_414448	2020-03-04	2020-03-12	Europe / Netherlands / Limburg	genome	human	Dutch COVID-19 response team	Erasmus Medical Center	David Nieuwenhuijse, Bas Oude Munnink, Reina Sikkema, Claudia Schapendonk, Irina Chestakova, Anne van der Linden, Mark Pronk, Pascal Lexmond, Corien Swaan, Manon Haverkate, Madelief Mollers, Mart Stein, Sandra Kengne Kamga Mobou, Jeroen van Kampen, Jolanda Voermans, Aura Timen, Corine GeurtsvanKessel, Annemiek van der Eijk, Richard Molenkamp, Marion Koopmans, on behalf of the Dutch national COVID…	Nanopore	GISAID	N
Netherlands/NA_12/2020	ncov	EPI_ISL_415468	2020-03-10	2020-03-17	Europe / Netherlands	genome	human	Dutch COVID-19 response team	Erasmus Medical Center	David Nieuwenhuijse, Bas Oude Munnink, Reina Sikkema, Claudia Schapendonk, Irina Chestakova, Anne van der Linden, Mark Pronk, Pascal Lexmond, Corien Swaan, Manon Haverkate, Madelief Mollers, Mart Stein, Sandra Kengne Kamga Mobou, Jeroen van Kampen, Jolanda Voermans, Aura Timen, Corine GeurtsvanKessel, Annemiek van der Eijk, Richard Molenkamp, Marion Koopmans, on behalf of the Dutch national COVID…	Nanopore	GISAID	N
Netherlands/NoordBrabant_55/2020	ncov	EPI_ISL_415511	2020-03-09	2020-03-17	Europe / Netherlands / Noord Brabant	genome	human	Dutch COVID-19 response team	Erasmus Medical Center	David Nieuwenhuijse, Bas Oude Munnink, Reina Sikkema, Claudia Schapendonk, Irina Chestakova, Anne van der Linden, Mark Pronk, Pascal Lexmond, Corien Swaan, Manon Haverkate, Madelief Mollers, Mart Stein, Sandra Kengne Kamga Mobou, Jeroen van Kampen, Jolanda Voermans, Aura Timen, Corine GeurtsvanKessel, Annemiek van der Eijk, Richard Molenkamp, Marion Koopmans, on behalf of the Dutch national COVID…	Nanopore	GISAID	N
Netherlands/Utrecht_15/2020	ncov	EPI_ISL_414554	2020-03-08	2020-03-13	Europe / Netherlands / Utrecht	genome	human	Dutch COVID-19 response team	Erasmus Medical Center	David Nieuwenhuijse, Bas Oude Munnink, Reina Sikkema, Claudia Schapendonk, Irina Chestakova, Anne van der Linden, Mark Pronk, Pascal Lexmond, Corien Swaan, Manon Haverkate, Madelief Mollers, Mart Stein, Sandra Kengne Kamga Mobou, Jeroen van Kampen, Jolanda Voermans, Aura Timen, Corine GeurtsvanKessel, Annemiek van der Eijk, Richard Molenkamp, Marion Koopmans, on behalf of the Dutch national COVID…	Nanopore	GISAID	N
Netherlands/ZuidHolland_26/2020	ncov	EPI_ISL_415530	2020-03-09	2020-03-17	Europe / Netherlands / Zuid Holland	genome	human	Dutch COVID-19 response team	Erasmus Medical Center	David Nieuwenhuijse, Bas Oude Munnink, Reina Sikkema, Claudia Schapendonk, Irina Chestakova, Anne van der Linden, Mark Pronk, Pascal Lexmond, Corien Swaan, Manon Haverkate, Madelief Mollers, Mart Stein, Sandra Kengne Kamga Mobou, Jeroen van Kampen, Jolanda Voermans, Aura Timen, Corine GeurtsvanKessel, Annemiek van der Eijk, Richard Molenkamp, Marion Koopmans, on behalf of the Dutch national COVID…	Nanopore	GISAID	N
Netherlands/NA_8/2020	ncov	EPI_ISL_415497	2020-03-09	2020-03-17	Europe / Netherlands	genome	human	Dutch COVID-19 response team	Erasmus Medical Center	David Nieuwenhuijse, Bas Oude Munnink, Reina Sikkema, Claudia Schapendonk, Irina Chestakova, Anne van der Linden, Mark Pronk, Pascal Lexmond, Corien Swaan, Manon Haverkate, Madelief Mollers, Mart Stein, Sandra Kengne Kamga Mobou, Jeroen van Kampen, Jolanda Voermans, Aura Timen, Corine GeurtsvanKessel, Annemiek van der Eijk, Richard Molenkamp, Marion Koopmans, on behalf of the Dutch national COVID…	Nanopore	GISAID	N
Netherlands/ZuidHolland_23/2020	ncov	EPI_ISL_414565	2020-03-09	2020-03-13	Europe / Netherlands / Zuid Holland	genome	human	Dutch COVID-19 response team	Erasmus Medical Center	David Nieuwenhuijse, Bas Oude Munnink, Reina Sikkema, Claudia Schapendonk, Irina Chestakova, Anne van der Linden, Mark Pronk, Pascal Lexmond, Corien Swaan, Manon Haverkate, Madelief Mollers, Mart Stein, Sandra Kengne Kamga Mobou, Jeroen van Kampen, Jolanda Voermans, Aura Timen, Corine GeurtsvanKessel, Annemiek van der Eijk, Richard Molenkamp, Marion Koopmans, on behalf of the Dutch national COVID…	Nanopore	GISAID	N
Netherlands/ZuidHolland_2/2020	ncov	EPI_ISL_414556	2020-03-06	2020-03-13	Europe / Netherlands / Zuid Holland	genome	human	Dutch COVID-19 response team	Erasmus Medical Center	David Nieuwenhuijse, Bas Oude Munnink, Reina Sikkema, Claudia Schapendonk, Irina Chestakova, Anne van der Linden, Mark Pronk, Pascal Lexmond, Corien Swaan, Manon Haverkate, Madelief Mollers, Mart Stein, Sandra Kengne Kamga Mobou, Jeroen van Kampen, Jolanda Voermans, Aura Timen, Corine GeurtsvanKessel, Annemiek van der Eijk, Richard Molenkamp, Marion Koopmans, on behalf of the Dutch national COVID…	Nanopore	GISAID	N
Netherlands/NoordBrabant_36/2020	ncov	EPI_ISL_414545	2020-03-03	2020-03-13	Europe / Netherlands / Noord Brabant	genome	human	Dutch COVID-19 response team	Erasmus Medical Center	David Nieuwenhuijse, Bas Oude Munnink, Reina Sikkema, Claudia Schapendonk, Irina Chestakova, Anne van der Linden, Mark Pronk, Pascal Lexmond, Corien Swaan, Manon Haverkate, Madelief Mollers, Mart Stein, Sandra Kengne Kamga Mobou, Jeroen van Kampen, Jolanda Voermans, Aura Timen, Corine GeurtsvanKessel, Annemiek van der Eijk, Richard Molenkamp, Marion Koopmans, on behalf of the Dutch national COVID…	Nanopore	GISAID	N
Netherlands/ZuidHolland_15/2020	ncov	EPI_ISL_414557	2020-03-08	2020-03-13	Europe / Netherlands / Zuid Holland	genome	human	Dutch COVID-19 response team	Erasmus Medical Center	David Nieuwenhuijse, Bas Oude Munnink, Reina Sikkema, Claudia Schapendonk, Irina Chestakova, Anne van der Linden, Mark Pronk, Pascal Lexmond, Corien Swaan, Manon Haverkate, Madelief Mollers, Mart Stein, Sandra Kengne Kamga Mobou, Jeroen van Kampen, Jolanda Voermans, Aura Timen, Corine GeurtsvanKessel, Annemiek van der Eijk, Richard Molenkamp, Marion Koopmans, on behalf of the Dutch national COVID…	Nanopore	GISAID	N
Netherlands/ZuidHolland_19/2020	ncov	EPI_ISL_414561	2020-03-05	2020-03-13	Europe / Netherlands / Zuid Holland	genome	human	Dutch COVID-19 response team	Erasmus Medical Center	David Nieuwenhuijse, Bas Oude Munnink, Reina Sikkema, Claudia Schapendonk, Irina Chestakova, Anne van der Linden, Mark Pronk, Pascal Lexmond, Corien Swaan, Manon Haverkate, Madelief Mollers, Mart Stein, Sandra Kengne Kamga Mobou, Jeroen van Kampen, Jolanda Voermans, Aura Timen, Corine GeurtsvanKessel, Annemiek van der Eijk, Richard Molenkamp, Marion Koopmans, on behalf of the Dutch national COVID…	Nanopore	GISAID	N
Netherlands/ZuidHolland_20/2020	ncov	EPI_ISL_414562	2020-03-03	2020-03-13	Europe / Netherlands / Zuid Holland	genome	human	Dutch COVID-19 response team	Erasmus Medical Center	David Nieuwenhuijse, Bas Oude Munnink, Reina Sikkema, Claudia Schapendonk, Irina Chestakova, Anne van der Linden, Mark Pronk, Pascal Lexmond, Corien Swaan, Manon Haverkate, Madelief Mollers, Mart Stein, Sandra Kengne Kamga Mobou, Jeroen van Kampen, Jolanda Voermans, Aura Timen, Corine GeurtsvanKessel, Annemiek van der Eijk, Richard Molenkamp, Marion Koopmans, on behalf of the Dutch national COVID…	Nanopore	GISAID	N
Netherlands/ZuidHolland_18/2020	ncov	EPI_ISL_414560	2020-03-03	2020-03-13	Europe / Netherlands / Zuid Holland	genome	human	Dutch COVID-19 response team	Erasmus Medical Center	David Nieuwenhuijse, Bas Oude Munnink, Reina Sikkema, Claudia Schapendonk, Irina Chestakova, Anne van der Linden, Mark Pronk, Pascal Lexmond, Corien Swaan, Manon Haverkate, Madelief Mollers, Mart Stein, Sandra Kengne Kamga Mobou, Jeroen van Kampen, Jolanda Voermans, Aura Timen, Corine GeurtsvanKessel, Annemiek van der Eijk, Richard Molenkamp, Marion Koopmans, on behalf of the Dutch national COVID…	Nanopore	GISAID	N
Netherlands/NoordHolland_2/2020	ncov	EPI_ISL_414549	2020-03-03	2020-03-13	Europe / Netherlands / Noord Holland	genome	human	Dutch COVID-19 response team	Erasmus Medical Center	David Nieuwenhuijse, Bas Oude Munnink, Reina Sikkema, Claudia Schapendonk, Irina Chestakova, Anne van der Linden, Mark Pronk, Pascal Lexmond, Corien Swaan, Manon Haverkate, Madelief Mollers, Mart Stein, Sandra Kengne Kamga Mobou, Jeroen van Kampen, Jolanda Voermans, Aura Timen, Corine GeurtsvanKessel, Annemiek van der Eijk, Richard Molenkamp, Marion Koopmans, on behalf of the Dutch national COVID…	Nanopore	GISAID	N
Australia/QLDID926/2020	ncov	EPI_ISL_418804	2020-03-18	2020-03-31	Oceania / Australia / Queensland / Sunshine Coast	genome	human	Pathology Queensland	Public Health Virology Laboratory	Bixing Huang, Alyssa Pyke, Amanda De Jong, Andrew Van Den Hurk, Carmel Taylor, David Warrilow, Doris Genge, Elisabeth Gamez, Glen Hewitson, Ian Maxwell Mackay, Inga Sultana, Jamie McMahon, Jean Barcelon, Judy Northill, Mitchell Finger, Natalie Simpson, Neelima Nair, Peter Burtonclay, Peter Moore, Sarah Wheatley, Sean Moody, Sonja Hall-Mendelin, Timothy Gardam, and Frederick Moore	Illumina	GISAID	N
Belgium/BG-030955/2020	ncov	EPI_ISL_418984	2020-03-09	2020-03-31	Europe / Belgium / Kaulile	genome	human	KU Leuven, Clinical and Epidemiological Virology	KU Leuven, Clinical and Epidemiological Virology	Bert Vanmechelen, Joan Marti-Carreras, Tony Wawina, Piet Maes	Nanopore	GISAID	N
Belgium/UGent-6/2020	ncov	EPI_ISL_419265	2020-03-24	2020-04-01	Europe / Belgium / Ghent	genome	human	Lab voor klinische biologie	Onderzoeksgroep Virologie	Laurens Lambrechts, Nick Vereecke, Marthe Pauwels, Basiel Cole, Bruno Verhasselt, Linos Vandekerckhove, Hans Nauwynck, Sebastiaan Theuns	Nanopore	GISAID	N
Belgium/UMF-03025/2020	ncov	EPI_ISL_416472	2020-03-02	2020-03-22	Europe / Belgium / Kessel-Lo	genome	human	KU Leuven, Clinical and Epidemiological Virology	KU Leuven, Clinical and Epidemiological Virology	Bert Vanmechelen, Tony Wawina, Joan Marti-Carreras, Piet Maes	Nanopore	GISAID	N
Wales/PHW05/2020	ncov	EPI_ISL_414488	2020-03-08	2020-03-12	Europe / United Kingdom / Wales	genome	human	Wales Specialist Virology Centre	Public Health Wales Microbiology Cardiff	Catherine Moore, Joanne Watkins, Sally Corden, Tom Connor	Nanopore	GISAID	N
Belgium/DBD-03024/2020	ncov	EPI_ISL_416471	2020-03-02	2020-03-22	Europe / Belgium / Kessel-Lo	genome	human	KU Leuven, Clinical and Epidemiological Virology	KU Leuven, Clinical and Epidemiological Virology	Bert Vanmechelen, Tony Wawina, Joan Marti-Carreras, Piet Maes	Nanopore	GISAID	N
Belgium/QKJ-03015/2020	ncov	EPI_ISL_415158	2020-03-01	2020-03-16	Europe / Belgium / Brussels	genome	human	KU Leuven, Clinical and Epidemiological Virology	KU Leuven, Clinical and Epidemiological Virology	Bert Vanmechelen, Joan Marti-Carreras, Tony Wawina, Piet Maes	Nanopore	GISAID	N
Germany/NRW-13/2020	ncov	EPI_ISL_417458	2020-03-11	2020-03-26	Europe / Germany / Duesseldorf	genome	human	Center of Medical Microbiology, Virology, and Hospital Hygiene, University of Duesseldorf	Center of Medical Microbiology, Virology, and Hospital Hygiene, University of Duesseldorf	Ortwin Adams, Marcel Andree, Alexander Dilthey, Torsten Feldt, Sandra Hauka, Torsten Houwaart, Björn-Erik Jensen, Detlef Kindgen-Milles, Malte Kohns Vasconcelos, Klaus Pfeffer, Tina Senff, Daniel Strelow, Jörg Timm, Andreas Walker, Tobias Wienemann	Nanopore	GISAID	N
Scotland/EDB007/2020	ncov	EPI_ISL_415634	2020-03-06	2020-03-18	Europe / United Kingdom / Scotland	genome	human	Virology Department, Royal Infirmary of Edinburgh, NHS Lothian	Virology Department, Royal Infirmary of Edinburgh, NHS Lothian	McHugh M, Dewar R, O’Toole Á, Rambaut A, Williams TC, Templeton K	Nanopore	GISAID	N
Canada/ON_PHL7590/2020	ncov	EPI_ISL_418373	2020-03-14	2020-03-30	North America / Canada / Ontario	genome	human	Public Health Ontario Laboratories	Public Health Ontario Laboratories	Alireza Eshaghi, Samir N Patel, Jonathan B Gubbay, Vanessa G Allen, Christine Frantz, Aimin Li, Sandeep Nagra	Illumina	GISAID	N
England/20108034006/2020	ncov	EPI_ISL_417258	2020-03-06	2020-03-25	Europe / United Kingdom / England	genome	human	Respiratory Virus Unit, Microbiology Services Colindale, Public Health England	Respiratory Virus Unit, Microbiology Services Colindale, Public Health England	Monica Galiano, Shahjahan Miah, Angie Lackenby, Omolola Akinbami, Tiina Talts, Leena Bhaw, Richard Myers, Steven Platt, Kirstin Edwards, Jonathan Hubb, Joanna Ellis, Maria Zambon	Illumina	GISAID	N
Iceland/334/2020	ncov	EPI_ISL_417663	2020-03-14	2020-03-27	Europe / Iceland / Reykjavik	genome	human	deCODE genetics	deCODE genetics	Daniel F Gudbjartsson; Agnar Helgason; Hakon Jonsson; Olafur T Magnusson; Pall Melsted; Gudmundur L Norddahl; Jona Saemundsdottir; Asgeir Sigurdsson; Patrick Sulem; Arna B Agustsdottir; Berglind Eiriksdottir; Run Fridriksdottir; Elisabet E Gardarsdottir; Gudmundur Georgsson; Olafia S Gretarsdottir; Kjartan R Gudmundsson; Thora R Gunnarsdottir; Arnaldur Gylfason; Hilma Holm; Brynjar O Jensson; Asl…	Illumina	GISAID	N
Iceland/335/2020	ncov	EPI_ISL_417664	2020-03-13	2020-03-27	Europe / Iceland / Reykjavik	genome	human	deCODE genetics	deCODE genetics	Daniel F Gudbjartsson; Agnar Helgason; Hakon Jonsson; Olafur T Magnusson; Pall Melsted; Gudmundur L Norddahl; Jona Saemundsdottir; Asgeir Sigurdsson; Patrick Sulem; Arna B Agustsdottir; Berglind Eiriksdottir; Run Fridriksdottir; Elisabet E Gardarsdottir; Gudmundur Georgsson; Olafia S Gretarsdottir; Kjartan R Gudmundsson; Thora R Gunnarsdottir; Arnaldur Gylfason; Hilma Holm; Brynjar O Jensson; Asl…	Illumina	GISAID	N
England/20124049402/2020	ncov	EPI_ISL_418723	2020-03-16	2020-03-30	Europe / United Kingdom / England	genome	human	Respiratory Virus Unit, Microbiology Services Colindale, Public Health England	Respiratory Virus Unit, Microbiology Services Colindale, Public Health England	Monica Galiano, Shahjahan Miah, Angie Lackenby, Omolola Akinbami, Tiina Talts, Leena Bhaw, Richard Myers, Steven Platt, Kirstin Edwards, Jonathan Hubb, Joanna Ellis, Maria Zambon	Illumina	GISAID	N
England/20104009102/2020	ncov	EPI_ISL_417234	2020-03-02	2020-03-25	Europe / United Kingdom / England	genome	human	Respiratory Virus Unit, Microbiology Services Colindale, Public Health England	Respiratory Virus Unit, Microbiology Services Colindale, Public Health England	Monica Galiano, Shahjahan Miah, Angie Lackenby, Omolola Akinbami, Tiina Talts, Leena Bhaw, Richard Myers, Steven Platt, Kirstin Edwards, Jonathan Hubb, Joanna Ellis, Maria Zambon	Illumina	GISAID	N
England/20106005303/2020	ncov	EPI_ISL_417243	2020-03-03	2020-03-25	Europe / United Kingdom / England	genome	human	Respiratory Virus Unit, Microbiology Services Colindale, Public Health England	Respiratory Virus Unit, Microbiology Services Colindale, Public Health England	Monica Galiano, Shahjahan Miah, Angie Lackenby, Omolola Akinbami, Tiina Talts, Leena Bhaw, Richard Myers, Steven Platt, Kirstin Edwards, Jonathan Hubb, Joanna Ellis, Maria Zambon	Illumina	GISAID	N
Switzerland/1000477757/2020	ncov	EPI_ISL_413021	2020-02-29	2020-03-03	Europe / Switzerland / Zurich	genome	human	Klinik Hirslanden Zurich	Institute of Medical Virology, University of Zurich	Stefan Schmutz, Maryam Zaheri, Verena Kufner, Gabriela Ziltener, Patrick Redli, Fiona Steiner, Jon Huder, Riccarda Capaul, Andrea Zbinden, Jürg Böni, Michael Huber, Christian Ruef, Alexandra Trkola	Illumina	GISAID	N
Canada/ON_PHL8458/2020	ncov	EPI_ISL_418372	2020-03-12	2020-03-30	North America / Canada / Ontario	genome	human	Public Health Ontario Laboratories	Public Health Ontario Laboratories	Alireza Eshaghi, Samir N Patel, Jonathan B Gubbay, Vanessa G Allen, Christine Frantz, Aimin Li, Sandeep Nagra	Illumina	GISAID	N
Wales/PHW04/2020	ncov	EPI_ISL_415041	2020-03-07	2020-03-16	Europe / United Kingdom / Wales	genome	human	Wales Specialist Virology Centre	Public Health Wales Microbiology Cardiff	Catherine Moore, Joanne Watkins, Sally Corden, Tom Connor	Nanopore	GISAID	N
Wales/PHW03/2020	ncov	EPI_ISL_414486	2020-03-07	2020-03-12	Europe / United Kingdom / Wales	genome	human	Wales Specialist Virology Centre	Public Health Wales Microbiology Cardiff	Catherine Moore, Joanne Watkins, Sally Corden, Tom Connor	Nanopore	GISAID	N
Scotland/CVR01/2020	ncov	EPI_ISL_413221	2020-03-02	2020-03-04	Europe / United Kingdom / Scotland	genome	human	West of Scotland Specialist Virology Centre, NHSGGC	MRC-University of Glasgow Centre for Virus Research	Emma Thomson, Antonia Ho; James Shephard, Shirin Ashraf; Kathy Smollett, Daniel Mair, Stephen Carmichael, Ana da Silva Filipe; Richard Orton, Josh Singer, David L Robertson; Andrew Rambaut; Alasdair MacLean, Rory Gunson.	Nanopore	GISAID	N
Hungary/49/2020	ncov	EPI_ISL_416744	2020-03-20	2020-03-23	Europe / Hungary / Baranya	genome	human	Virological Research Group, Szentágothai Research Centre	Bioinformatics Research Group, Szentágothai Research Centre	Péter Urbán, Endre Gábor Tóth, Gábor Kemenesi, Róbert Herczeg, Attila Gyenesei, Ferenc Jakab	Nanopore	GISAID	N
Iceland/187/2020	ncov	EPI_ISL_417551	2020-03-16	2020-03-27	Europe / Iceland / Reykjavik	genome	human	The National University Hospital of Iceland	deCODE genetics	Daniel F Gudbjartsson; Agnar Helgason; Hakon Jonsson; Olafur T Magnusson; Pall Melsted; Gudmundur L Norddahl; Jona Saemundsdottir; Asgeir Sigurdsson; Patrick Sulem; Arna B Agustsdottir; Berglind Eiriksdottir; Run Fridriksdottir; Elisabet E Gardarsdottir; Gudmundur Georgsson; Olafia S Gretarsdottir; Kjartan R Gudmundsson; Thora R Gunnarsdottir; Arnaldur Gylfason; Hilma Holm; Brynjar O Jensson; Asl…	Illumina	GISAID	N
Iceland/188/2020	ncov	EPI_ISL_417816	2020-03-16	2020-03-27	Europe / Iceland / Reykjavik	genome	human	The National University Hospital of Iceland	deCODE genetics	Daniel F Gudbjartsson; Agnar Helgason; Hakon Jonsson; Olafur T Magnusson; Pall Melsted; Gudmundur L Norddahl; Jona Saemundsdottir; Asgeir Sigurdsson; Patrick Sulem; Arna B Agustsdottir; Berglind Eiriksdottir; Run Fridriksdottir; Elisabet E Gardarsdottir; Gudmundur Georgsson; Olafia S Gretarsdottir; Kjartan R Gudmundsson; Thora R Gunnarsdottir; Arnaldur Gylfason; Hilma Holm; Brynjar O Jensson; Asl…	Illumina	GISAID	N
Brazil/GO0106/2020	ncov	EPI_ISL_417930	2020-03-13	2020-03-27	South America / Brazil / Goiais	genome	human	Laboratório Hermes Pardini	Bioinformatics Laboratory - LNCC	Filipe Romero, Ana Paula Guimarães, Mariane Talon, Luiz Gonzaga Paula de Almeida, Ronaldo da Silva Francisco Junior, Diana Mariani, Lídia Boullosa, Alexandra Gerber, Jaqueline Goes de Jesus, Ingra Morales Claro, Ester Cerdeira Sabino, Nuno Rodrigues Faria, Terezinha Marta Pereira, Pinto Castiñeiras, Isabela de Carvalho Leitão, Rafael de Mello Galliez, Cássia Cristina Alves Gonçalves, Érica Ramos …	Nanopore	GISAID	N
England/20109099106/2020	ncov	EPI_ISL_417298	2020-03-08	2020-03-25	Europe / United Kingdom / England	genome	human	Respiratory Virus Unit, Microbiology Services Colindale, Public Health England	Respiratory Virus Unit, Microbiology Services Colindale, Public Health England	Monica Galiano, Shahjahan Miah, Angie Lackenby, Omolola Akinbami, Tiina Talts, Leena Bhaw, Richard Myers, Steven Platt, Kirstin Edwards, Jonathan Hubb, Joanna Ellis, Maria Zambon	Illumina	GISAID	N
Canada/ON_PHL0654/2020	ncov	EPI_ISL_418370	2020-03-11	2020-03-30	North America / Canada / Ontario	genome	human	Public Health Ontario Laboratories	Public Health Ontario Laboratories	Alireza Eshaghi, Samir N Patel, Jonathan B Gubbay, Vanessa G Allen, Christine Frantz, Aimin Li, Sandeep Nagra	Illumina	GISAID	N
Canada/ON_PHL8539/2020	ncov	EPI_ISL_418369	2020-03-10	2020-03-30	North America / Canada / Ontario	genome	human	Public Health Ontario Laboratories	Public Health Ontario Laboratories	Alireza Eshaghi, Samir N Patel, Jonathan B Gubbay, Vanessa G Allen, Christine Frantz, Aimin Li, Sandeep Nagra	Illumina	GISAID	N
Portugal/PT0007/2020	ncov	EPI_ISL_417992	2020-03-07	2020-03-28	Europe / Portugal	genome	human	CHULC - H D Estefania	Instituto Nacional de Saude (INSA)	Guiomar et al	Illumina	GISAID	N
Portugal/PT0010/2020	ncov	EPI_ISL_417995	2020-03-08	2020-03-28	Europe / Portugal	genome	human	CHULC - H Curry Cabral	Instituto Nacional de Saude (INSA)	Guiomar et al	Illumina	GISAID	N
Portugal/PT0016/2020	ncov	EPI_ISL_418001	2020-03-10	2020-03-28	Europe / Portugal	genome	human	ARS Algarve - Laboratório Laura Ayres	Instituto Nacional de Saude (INSA)	Guiomar et al	Illumina	GISAID	N
Portugal/PT0028/2020	ncov	EPI_ISL_418013	2020-03-07	2020-03-28	Europe / Portugal	genome	human	CHULC - H Curry Cabral	Instituto Nacional de Saude (INSA)	Guiomar et al	Illumina	GISAID	N
England/20109099206/2020	ncov	EPI_ISL_417299	2020-03-08	2020-03-25	Europe / United Kingdom / England	genome	human	Respiratory Virus Unit, Microbiology Services Colindale, Public Health England	Respiratory Virus Unit, Microbiology Services Colindale, Public Health England	Monica Galiano, Shahjahan Miah, Angie Lackenby, Omolola Akinbami, Tiina Talts, Leena Bhaw, Richard Myers, Steven Platt, Kirstin Edwards, Jonathan Hubb, Joanna Ellis, Maria Zambon	Illumina	GISAID	N
England/20109099006/2020	ncov	EPI_ISL_417297	2020-03-06	2020-03-25	Europe / United Kingdom / England	genome	human	Respiratory Virus Unit, Microbiology Services Colindale, Public Health England	Respiratory Virus Unit, Microbiology Services Colindale, Public Health England	Monica Galiano, Shahjahan Miah, Angie Lackenby, Omolola Akinbami, Tiina Talts, Leena Bhaw, Richard Myers, Steven Platt, Kirstin Edwards, Jonathan Hubb, Joanna Ellis, Maria Zambon	Illumina	GISAID	N
England/20110042106/2020	ncov	EPI_ISL_417309	2020-03-06	2020-03-25	Europe / United Kingdom / England	genome	human	Respiratory Virus Unit, Microbiology Services Colindale, Public Health England	Respiratory Virus Unit, Microbiology Services Colindale, Public Health England	Monica Galiano, Shahjahan Miah, Angie Lackenby, Omolola Akinbami, Tiina Talts, Leena Bhaw, Richard Myers, Steven Platt, Kirstin Edwards, Jonathan Hubb, Joanna Ellis, Maria Zambon	Illumina	GISAID	N
Brazil/BA-312/2020	ncov	EPI_ISL_415105	2020-03-04	2020-03-16	South America / Brazil / Bahia / Feira de Santana	genome	human	Laboratório Central de Saúde Pública Professor Gonçalo Moniz – LACEN/BA	Instituto Oswaldo Cruz FIOCRUZ - Laboratory of Respiratory Viruses and Measles (LVRS)	Paola Resende, Allison Fabri, Joilson Xavier, Sunando Roy, Fernando Motta, Aline Mattos, Milene Miranda, Cristiana Garcia, Braulia Caetano, Maria Ogrzewalska, Jonathan Lopes, Luciana Appolinario, Maria Nóbrega, Marilda Siqueira	Nanopore	GISAID	N
France/ARA10282/2020	ncov	EPI_ISL_418428	2020-03-17	2020-03-30	Europe / France / ARA / Vienne	genome	human	Centre Hospitalier Lucien Hussel	CNR Virus des Infections Respiratoires - France SUD	Antonin Bal, Gregory Destras, Gwendolyne Burfin, Solenne Brun, Carine Moustaud, Raphaelle Lamy, Alexandre Gaymard, Maude Bouscambert-Duchamp, Florence Morfin-Sherpa, Martine Valette, Bruno Lina, Laurence Josset	Illumina	GISAID	N
England/20110042006/2020	ncov	EPI_ISL_417308	2020-03-06	2020-03-25	Europe / United Kingdom / England	genome	human	Respiratory Virus Unit, Microbiology Services Colindale, Public Health England	Respiratory Virus Unit, Microbiology Services Colindale, Public Health England	Monica Galiano, Shahjahan Miah, Angie Lackenby, Omolola Akinbami, Tiina Talts, Leena Bhaw, Richard Myers, Steven Platt, Kirstin Edwards, Jonathan Hubb, Joanna Ellis, Maria Zambon	Illumina	GISAID	N
USA/CZB-RR057-007/2020	ncov	EPI_ISL_417933	2020-03-18	2020-03-27	North America / USA / California / San Francisco	genome	human	UCSF Clinical Microbiology Laboratory	Chan-Zuckerberg Biohub	Shaun Arevalo, Josh Batson, Olga Botvinnik, Gloria Castaneda, Angela Detweiler, David Dynerman, Samantha Hao, Jack Kamm, Amy Kistler, G. Renuka Kumar, Chaz Langelier, Lucy Li, Steve Miller, Lusajo Mwakibete, Norma Neff, Angela Pisco, Maira Phelps, Michelle Tan, Chunyu Zhao	Illumina	GISAID	N
Spain/VH198152683/2020	ncov	EPI_ISL_418861	2020-03-24	2020-03-31	Europe / Spain / Barcelona	genome	human	Hospital Universitari Vall d'Hebron (HUVH) - Vall d'Hebron Research Institute (VHIR)	Hospital Universitari Vall d'Hebron (HUVH) - Vall d'Hebron Research Institute (VHIR)	Cristina Andrés, Dàmir Garcia-Cehic, Maria Piñana, Mercedes Guerrero-Murillo, Ariadna Rando, Tomàs Pumarola, Maria Gema Codina, Andrés Antón, Josep Quer	?	GISAID	N
USA/WA-UW258/2020	ncov	EPI_ISL_418043	2020-03-14	2020-03-28	North America / USA / Connecticut	genome	human	UW Virology Lab	UW Virology Lab	Pavitra Roychoudhury, Hong Xie, Keith Jerome, Alexander Greninger	Illumina	GISAID	N
Iceland/267/2020	ncov	EPI_ISL_417595	2020-03-17	2020-03-27	Europe / Iceland / Reykjavik	genome	human	The National University Hospital of Iceland	deCODE genetics	Daniel F Gudbjartsson; Agnar Helgason; Hakon Jonsson; Olafur T Magnusson; Pall Melsted; Gudmundur L Norddahl; Jona Saemundsdottir; Asgeir Sigurdsson; Patrick Sulem; Arna B Agustsdottir; Berglind Eiriksdottir; Run Fridriksdottir; Elisabet E Gardarsdottir; Gudmundur Georgsson; Olafia S Gretarsdottir; Kjartan R Gudmundsson; Thora R Gunnarsdottir; Arnaldur Gylfason; Hilma Holm; Brynjar O Jensson; Asl…	Illumina	GISAID	N
Iceland/290/2020	ncov	EPI_ISL_417619	2020-03-18	2020-03-27	Europe / Iceland / Reykjavik	genome	human	The National University Hospital of Iceland	deCODE genetics	Daniel F Gudbjartsson; Agnar Helgason; Hakon Jonsson; Olafur T Magnusson; Pall Melsted; Gudmundur L Norddahl; Jona Saemundsdottir; Asgeir Sigurdsson; Patrick Sulem; Arna B Agustsdottir; Berglind Eiriksdottir; Run Fridriksdottir; Elisabet E Gardarsdottir; Gudmundur Georgsson; Olafia S Gretarsdottir; Kjartan R Gudmundsson; Thora R Gunnarsdottir; Arnaldur Gylfason; Hilma Holm; Brynjar O Jensson; Asl…	Illumina	GISAID	N
Japan/P4-6/2020	ncov	EPI_ISL_419306	2020-03-20	2020-04-02	Asia / Japan / Saitama	genome	human	Saitama Prefectural Institute of Public Health	Pathogen Genomics Center, National Institute of Infectious Diseases	Tsuyoshi Sekizuka, Michiyo Shinohara, Tsuyoshi Kishimoto, Kentaro Itokawa, Rina Tanaka, Masanori Hashino, Hajime Kamiya, Motoi Suzuki, Makoto Kuroda	Illumina	GISAID	N
USA/WA-UW159/2020	ncov	EPI_ISL_416697	2020-03-13	2020-03-23	North America / USA / Connecticut	genome	human	UW Virology Lab	UW Virology Lab	Pavitra Roychoudhury, Hong Xie, Keith Jerome, Alexander Greninger	Illumina	GISAID	N
Japan/P4-8/2020	ncov	EPI_ISL_419308	2020-03-19	2020-04-02	Asia / Japan / Saitama	genome	human	Saitama Prefectural Institute of Public Health	Pathogen Genomics Center, National Institute of Infectious Diseases	Tsuyoshi Sekizuka, Michiyo Shinohara, Tsuyoshi Kishimoto, Kentaro Itokawa, Rina Tanaka, Masanori Hashino, Hajime Kamiya, Motoi Suzuki, Makoto Kuroda	Illumina	GISAID	N
Iceland/243/2020	ncov	EPI_ISL_417571	2020-03-17	2020-03-27	Europe / Iceland / Reykjavik	genome	human	The National University Hospital of Iceland	deCODE genetics	Daniel F Gudbjartsson; Agnar Helgason; Hakon Jonsson; Olafur T Magnusson; Pall Melsted; Gudmundur L Norddahl; Jona Saemundsdottir; Asgeir Sigurdsson; Patrick Sulem; Arna B Agustsdottir; Berglind Eiriksdottir; Run Fridriksdottir; Elisabet E Gardarsdottir; Gudmundur Georgsson; Olafia S Gretarsdottir; Kjartan R Gudmundsson; Thora R Gunnarsdottir; Arnaldur Gylfason; Hilma Holm; Brynjar O Jensson; Asl…	Illumina	GISAID	N
Iceland/247/2020	ncov	EPI_ISL_417575	2020-03-17	2020-03-27	Europe / Iceland / Reykjavik	genome	human	The National University Hospital of Iceland	deCODE genetics	Daniel F Gudbjartsson; Agnar Helgason; Hakon Jonsson; Olafur T Magnusson; Pall Melsted; Gudmundur L Norddahl; Jona Saemundsdottir; Asgeir Sigurdsson; Patrick Sulem; Arna B Agustsdottir; Berglind Eiriksdottir; Run Fridriksdottir; Elisabet E Gardarsdottir; Gudmundur Georgsson; Olafia S Gretarsdottir; Kjartan R Gudmundsson; Thora R Gunnarsdottir; Arnaldur Gylfason; Hilma Holm; Brynjar O Jensson; Asl…	Illumina	GISAID	N
Iceland/333/2020	ncov	EPI_ISL_417662	2020-03-14	2020-03-27	Europe / Iceland / Reykjavik	genome	human	deCODE genetics	deCODE genetics	Daniel F Gudbjartsson; Agnar Helgason; Hakon Jonsson; Olafur T Magnusson; Pall Melsted; Gudmundur L Norddahl; Jona Saemundsdottir; Asgeir Sigurdsson; Patrick Sulem; Arna B Agustsdottir; Berglind Eiriksdottir; Run Fridriksdottir; Elisabet E Gardarsdottir; Gudmundur Georgsson; Olafia S Gretarsdottir; Kjartan R Gudmundsson; Thora R Gunnarsdottir; Arnaldur Gylfason; Hilma Holm; Brynjar O Jensson; Asl…	Illumina	GISAID	N
Belgium/BC-03016/2020	ncov	EPI_ISL_415157	2020-03-01	2020-03-16	Europe / Belgium / Sint-Niklaas	genome	human	KU Leuven, Clinical and Epidemiological Virology	KU Leuven, Clinical and Epidemiological Virology	Bert Vanmechelen, Joan Marti-Carreras, Tony Wawina, Piet Maes	Nanopore	GISAID	N
Portugal/PT0022/2020	ncov	EPI_ISL_418007	2020-03-13	2020-03-28	Europe / Portugal	genome	human	H Braga	Instituto Nacional de Saude (INSA)	Guiomar et al	Illumina	GISAID	N
Portugal/PT0034/2020	ncov	EPI_ISL_418019	2020-03-15	2020-03-28	Europe / Portugal	genome	human	H Braga	Instituto Nacional de Saude (INSA)	Guiomar et al	Illumina	GISAID	N
Portugal/PT0023/2020	ncov	EPI_ISL_418008	2020-03-13	2020-03-28	Europe / Portugal	genome	human	H Braga	Instituto Nacional de Saude (INSA)	Guiomar et al	Illumina	GISAID	N
England/20108007302/2020	ncov	EPI_ISL_417256	2020-03-03	2020-03-25	Europe / United Kingdom / England	genome	human	Respiratory Virus Unit, Microbiology Services Colindale, Public Health England	Respiratory Virus Unit, Microbiology Services Colindale, Public Health England	Monica Galiano, Shahjahan Miah, Angie Lackenby, Omolola Akinbami, Tiina Talts, Leena Bhaw, Richard Myers, Steven Platt, Kirstin Edwards, Jonathan Hubb, Joanna Ellis, Maria Zambon	Illumina	GISAID	N
Netherlands/ZuidHolland_28/2020	ncov	EPI_ISL_415532	2020-03-09	2020-03-17	Europe / Netherlands / Zuid Holland	genome	human	Dutch COVID-19 response team	Erasmus Medical Center	David Nieuwenhuijse, Bas Oude Munnink, Reina Sikkema, Claudia Schapendonk, Irina Chestakova, Anne van der Linden, Mark Pronk, Pascal Lexmond, Corien Swaan, Manon Haverkate, Madelief Mollers, Mart Stein, Sandra Kengne Kamga Mobou, Jeroen van Kampen, Jolanda Voermans, Aura Timen, Corine GeurtsvanKessel, Annemiek van der Eijk, Richard Molenkamp, Marion Koopmans, on behalf of the Dutch national COVID…	Nanopore	GISAID	N
England/20109093806/2020	ncov	EPI_ISL_417287	2020-03-06	2020-03-25	Europe / United Kingdom / England	genome	human	Respiratory Virus Unit, Microbiology Services Colindale, Public Health England	Respiratory Virus Unit, Microbiology Services Colindale, Public Health England	Monica Galiano, Shahjahan Miah, Angie Lackenby, Omolola Akinbami, Tiina Talts, Leena Bhaw, Richard Myers, Steven Platt, Kirstin Edwards, Jonathan Hubb, Joanna Ellis, Maria Zambon	Illumina	GISAID	N
Mexico/CDMX_InDRE_01/2020	ncov	EPI_ISL_412972	2020-02-27	2020-03-01	North America / Mexico / Mexico City	genome	human	Instituto Nacional de Enfermedades Respiratorias	Instituto de Diagnostico y Referencia Epidemiologicos (INDRE)	Ramirez-Gonzalez Ernesto, Garces-Ayala Fabiola, Araiza-Rodriguez Adnan, Mendieta-Condado Edgar, Rodriguez-Maldonado Abril, Wong-Arambula Claudia, Vazquez-Perez Joel, Martinez Arturo, Boukadida Celia, Munoz-Medina Esteban, Sanchez Alejandro, Isa Pavel, Taboada Blanca, Lopez Susana, Arias Carlos, Barrera-Badillo Gisela, Hernandez-Rivas Lucia, Lopez-Martinez Irma	Ion Torrent	GISAID	Y
Iceland/218/2020	ncov	EPI_ISL_417834	2020-03-16	2020-03-27	Europe / Iceland / Reykjavik	genome	human	The National University Hospital of Iceland	deCODE genetics	Daniel F Gudbjartsson; Agnar Helgason; Hakon Jonsson; Olafur T Magnusson; Pall Melsted; Gudmundur L Norddahl; Jona Saemundsdottir; Asgeir Sigurdsson; Patrick Sulem; Arna B Agustsdottir; Berglind Eiriksdottir; Run Fridriksdottir; Elisabet E Gardarsdottir; Gudmundur Georgsson; Olafia S Gretarsdottir; Kjartan R Gudmundsson; Thora R Gunnarsdottir; Arnaldur Gylfason; Hilma Holm; Brynjar O Jensson; Asl…	Illumina	GISAID	N
Iceland/315/2020	ncov	EPI_ISL_417644	2020-03-18	2020-03-27	Europe / Iceland / Reykjavik	genome	human	The National University Hospital of Iceland	deCODE genetics	Daniel F Gudbjartsson; Agnar Helgason; Hakon Jonsson; Olafur T Magnusson; Pall Melsted; Gudmundur L Norddahl; Jona Saemundsdottir; Asgeir Sigurdsson; Patrick Sulem; Arna B Agustsdottir; Berglind Eiriksdottir; Run Fridriksdottir; Elisabet E Gardarsdottir; Gudmundur Georgsson; Olafia S Gretarsdottir; Kjartan R Gudmundsson; Thora R Gunnarsdottir; Arnaldur Gylfason; Hilma Holm; Brynjar O Jensson; Asl…	Illumina	GISAID	N
England/SHEF-BFF30/2020	ncov	EPI_ISL_418310	2020-03-25	2020-03-30	Europe / England / South Yorkshire	genome	human	Virology Department, Sheffield Teaching Hospitals NHS Foundation Trust	Department of Infection, Immunity and Cardiovascular Disease, The Florey Institute, The Medical School, University of Sheffield	Thushan de Silva, Matthew Parker, Adri Angyal, Rebecca Brown, Rachel Tucker, Paul Parsons, Danielle Groves, Alex Keeley, Dave Partridge, Matthew Wyles, Benjamin Lindsey, Mehmet Yavuz, Mohammad Raza, Cariad Evans	Nanopore	GISAID	N
Wales/PHW2/2020	ncov	EPI_ISL_413556	2020-03-04	2020-03-07	Europe / United Kingdom / Wales	genome	human	Wales Specialist Virology Centre	Public Health Wales Microbiology Cardiff	Catherine Moore, Tim Jones, Joanne Watkins, Sally Corden, Tom Connor	?	GISAID	N
Scotland/EDB006/2020	ncov	EPI_ISL_415633	2020-03-09	2020-03-18	Europe / United Kingdom / Scotland	genome	human	Virology Department, Royal Infirmary of Edinburgh, NHS Lothian	Virology Department, Royal Infirmary of Edinburgh, NHS Lothian	McHugh M, Dewar R, O’Toole Á, Rambaut A, Williams TC, Templeton K	Nanopore	GISAID	N
Belgium/ULG-6942/2020	ncov	EPI_ISL_417021	2020-03-15	2020-03-23	Europe / Belgium / Liège	genome	human	Department of Clinical Microbiology	GIGA Medical Genomics	Durkin Keith, Artesi Maria, Bontems Sébastien, Boreux Raphaël, Meex Cécile, Melin Pierrette, Hayette Marie-Pierre, Bours Vincent.	Nanopore	GISAID	N
Belgium/ULG-6948/2020	ncov	EPI_ISL_417022	2020-03-15	2020-03-23	Europe / Belgium / Liège	genome	human	Department of Clinical Microbiology	GIGA Medical Genomics	Durkin Keith, Artesi Maria, Bontems Sébastien, Boreux Raphaël, Meex Cécile, Melin Pierrette, Hayette Marie-Pierre, Bours Vincent.	Nanopore	GISAID	N
Belgium/ULG-6950/2020	ncov	EPI_ISL_417023	2020-03-15	2020-03-23	Europe / Belgium / Liège	genome	human	Department of Clinical Microbiology	GIGA Medical Genomics	Durkin Keith, Artesi Maria, Bontems Sébastien, Boreux Raphaël, Meex Cécile, Melin Pierrette, Hayette Marie-Pierre, Bours Vincent.	Nanopore	GISAID	N
Belgium/ULG-7242/2020	ncov	EPI_ISL_418626	2020-03-16	2020-03-30	Europe / Belgium / Liège	genome	human	Department of Clinical Microbiology	GIGA Medical Genomics	Keith Durkin, Maria Artesi, Sébastien Bontems, Raphaël Boreux, Cécile Meex, Pierrette Melin, Marie-Pierre Hayette, Vincent Bours.	Nanopore	GISAID	N
England/SHEF-BFF4F/2020	ncov	EPI_ISL_418311	2020-03-25	2020-03-30	Europe / England / Derbyshire	genome	human	Virology Department, Sheffield Teaching Hospitals NHS Foundation Trust	Department of Infection, Immunity and Cardiovascular Disease, The Florey Institute, The Medical School, University of Sheffield	Thushan de Silva, Matthew Parker, Adri Angyal, Rebecca Brown, Rachel Tucker, Paul Parsons, Danielle Groves, Alex Keeley, Dave Partridge, Matthew Wyles, Benjamin Lindsey, Mehmet Yavuz, Mohammad Raza, Cariad Evans	Nanopore	GISAID	N
China/Shanghai/SH0025	ncov	EPI_ISL_416334	2020-02-06	2020-03-20	Asia / China / Shanghai	genome	human	Shanghai Public Health Clinical Center, Shanghai Medical College, Fudan University	National Research Center for Translational Medicine (Shanghai), Ruijin Hospital affiliated to Shanghai Jiao Tong University School of Medicine & Shanghai Public Health Clinical Center	Shengyue Wang, Xiaonan Zhang, Gang Lu, Yun Tan, Yun Ling, Hongzhou Lu, Saijuan Chen	Illumina	GISAID	N
Algeria/G0640_2265/2020	ncov	EPI_ISL_418242	2020-03-08	2020-03-29	Africa / Algeria / Blida	genome	human	NIC Viral Respiratory Unit - Institut Pasteur of Algeria	National Reference Center for Viruses of Respiratory Infections, Institut Pasteur, Paris	Mélanie Albert, Marion Barbet, Sylvie Behillil, Méline Bizard, Angela Brisebarre, Flora Donati, Etienne Simon-Lorière, Vincent Enouf, Maud Vanpeene, Sylvie van der Werf, Fawzi Derrar	Illumina	GISAID	N
Iceland/67/2020	ncov	EPI_ISL_417723	2020-03-08	2020-03-27	Europe / Iceland / Reykjavik	genome	human	The National University Hospital of Iceland	deCODE genetics	Daniel F Gudbjartsson; Agnar Helgason; Hakon Jonsson; Olafur T Magnusson; Pall Melsted; Gudmundur L Norddahl; Jona Saemundsdottir; Asgeir Sigurdsson; Patrick Sulem; Arna B Agustsdottir; Berglind Eiriksdottir; Run Fridriksdottir; Elisabet E Gardarsdottir; Gudmundur Georgsson; Olafia S Gretarsdottir; Kjartan R Gudmundsson; Thora R Gunnarsdottir; Arnaldur Gylfason; Hilma Holm; Brynjar O Jensson; Asl…	Illumina	GISAID	N
Iceland/74/2020	ncov	EPI_ISL_417701	2020-03-09	2020-03-27	Europe / Iceland / Reykjavik	genome	human	The National University Hospital of Iceland	deCODE genetics	Daniel F Gudbjartsson; Agnar Helgason; Hakon Jonsson; Olafur T Magnusson; Pall Melsted; Gudmundur L Norddahl; Jona Saemundsdottir; Asgeir Sigurdsson; Patrick Sulem; Arna B Agustsdottir; Berglind Eiriksdottir; Run Fridriksdottir; Elisabet E Gardarsdottir; Gudmundur Georgsson; Olafia S Gretarsdottir; Kjartan R Gudmundsson; Thora R Gunnarsdottir; Arnaldur Gylfason; Hilma Holm; Brynjar O Jensson; Asl…	Illumina	GISAID	N
Iceland/45/2020	ncov	EPI_ISL_417715	2020-03-04	2020-03-27	Europe / Iceland / Reykjavik	genome	human	The National University Hospital of Iceland	deCODE genetics	Daniel F Gudbjartsson; Agnar Helgason; Hakon Jonsson; Olafur T Magnusson; Pall Melsted; Gudmundur L Norddahl; Jona Saemundsdottir; Asgeir Sigurdsson; Patrick Sulem; Arna B Agustsdottir; Berglind Eiriksdottir; Run Fridriksdottir; Elisabet E Gardarsdottir; Gudmundur Georgsson; Olafia S Gretarsdottir; Kjartan R Gudmundsson; Thora R Gunnarsdottir; Arnaldur Gylfason; Hilma Holm; Brynjar O Jensson; Asl…	Illumina	GISAID	N
Australia/QLDID925/2020	ncov	EPI_ISL_418803	2020-03-18	2020-03-31	Oceania / Australia / Queensland / Sunshine Coast	genome	human	Pathology Queensland	Public Health Virology Laboratory	Bixing Huang, Alyssa Pyke, Amanda De Jong, Andrew Van Den Hurk, Carmel Taylor, David Warrilow, Doris Genge, Elisabeth Gamez, Glen Hewitson, Ian Maxwell Mackay, Inga Sultana, Jamie McMahon, Jean Barcelon, Judy Northill, Mitchell Finger, Natalie Simpson, Neelima Nair, Peter Burtonclay, Peter Moore, Sarah Wheatley, Sean Moody, Sonja Hall-Mendelin, Timothy Gardam, and Frederick Moore	Illumina	GISAID	Y
Australia/QLDID927/2020	ncov	EPI_ISL_418807	2020-03-19	2020-03-31	Oceania / Australia / Queensland / Brisbane	genome	human	Pathology Queensland	Public Health Virology Laboratory	Bixing Huang, Alyssa Pyke, Amanda De Jong, Andrew Van Den Hurk, Carmel Taylor, David Warrilow, Doris Genge, Elisabeth Gamez, Glen Hewitson, Ian Maxwell Mackay, Inga Sultana, Jamie McMahon, Jean Barcelon, Judy Northill, Mitchell Finger, Natalie Simpson, Neelima Nair, Peter Burtonclay, Peter Moore, Sarah Wheatley, Sean Moody, Sonja Hall-Mendelin, Timothy Gardam, and Frederick Moore	Illumina	GISAID	N
Brazil/RJ0118/2020	ncov	EPI_ISL_417984	2020-03-19	2020-03-27	South America / Brazil / Rio de Janeiro	genome	human	Universidade Federal do Rio de Janeiro	Bioinformatics Laboratory - LNCC	Filipe Romero, Ana Paula Guimarães, Mariane Talon, Luiz Gonzaga Paula de Almeida, Ronaldo da Silva Francisco Junior, Diana Mariani, Lídia Boullosa,Alexandra Gerber, Jaqueline Goes de Jesus, Ingra Morales Claro, Ester Cerdeira Sabino, Nuno Rodrigues Faria, Terezinha Marta Pereira, Pinto Castiñeiras, Isabela de Carvalho Leitão, Rafael de Mello Galliez, Cássia Alves Gonçalves, Érica Ramos dos Santos…	Nanopore	GISAID	N
Canada/ON_PHL3380/2020	ncov	EPI_ISL_418350	2020-03-20	2020-03-30	North America / Canada / Ontario	genome	human	Public Health Ontario Laboratories	Public Health Ontario Laboratories	Alireza Eshaghi, Samir N Patel, Jonathan B Gubbay, Vanessa G Allen, Christine Frantz, Aimin Li, Sandeep Nagra	Illumina	GISAID	N
Canada/ON_PHL3575/2020	ncov	EPI_ISL_418351	2020-03-12	2020-03-30	North America / Canada / Ontario	genome	human	Public Health Ontario Laboratories	Public Health Ontario Laboratories	Alireza Eshaghi, Samir N Patel, Jonathan B Gubbay, Vanessa G Allen, Christine Frantz, Aimin Li, Sandeep Nagra	Illumina	GISAID	N
Canada/ON_PHL3650/2020	ncov	EPI_ISL_418349	2020-03-07	2020-03-30	North America / Canada / Ontario	genome	human	Public Health Ontario Laboratories	Public Health Ontario Laboratories	Alireza Eshaghi, Samir N Patel, Jonathan B Gubbay, Vanessa G Allen, Christine Frantz, Aimin Li, Sandeep Nagra	Illumina	GISAID	Y
Finland/13M26/2020	ncov	EPI_ISL_418386	2020-03-13	2020-03-30	Europe / Finland	genome	human	Department of Virology and Immunology, University of Helsinki and Helsinki University Hospital, Huslab Finland	Department of Virology, Faculty of Medicine, University of Helsinki, Helsinki, Finland	Teemu Smura, Hannimari Kallio-Kokko, Olli Vapalahti	Illumina	GISAID	N
Finland/FIN-455/2020	ncov	EPI_ISL_414642	2020-03-08	2020-03-15	Europe / Finland	genome	human	Department of Virology and Immunology, University of Helsinki and Helsinki University Hospital, Huslab Finland	Department of Virology, Faculty of Medicine, University of Helsinki, Helsinki, Finland	Teemu Smura, Hannimari Kallio-Kokko, Olli Vapalahti	Illumina	GISAID	N
France/B2337/2020	ncov	EPI_ISL_416506	2020-03-03	2020-03-22	Europe / France / Bretagne / Rennes	genome	human	CHRU Pontchaillou - Laboratoire de Virologie	National Reference Center for Viruses of Respiratory Infections, Institut Pasteur, Paris	Mélnie Albert, Marion Barbet, Sylvie Behillil, Méline Bizard, Angela Brisebarre, Flora Donati, Etienne Simon-Lorière, Vincent Enouf, Maud Vanpeene, Sylvie van der Werf, Gisèle Lagathu	Illumina	GISAID	N
France/B2346/2020	ncov	EPI_ISL_416510	2020-03-06	2020-03-22	Europe / France / Bretagne / Rennes	genome	human	CHRU Pontchaillou - Laboratoire de Virologie	National Reference Center for Viruses of Respiratory Infections, Institut Pasteur, Paris	Mélnie Albert, Marion Barbet, Sylvie Behillil, Méline Bizard, Angela Brisebarre, Flora Donati, Etienne Simon-Lorière, Vincent Enouf, Maud Vanpeene, Sylvie van der Werf, Gisèle Lagathu	Illumina	GISAID	N
France/HF2381/2020	ncov	EPI_ISL_418226	2020-03-09	2020-03-29	Europe / France / Hauts de France / Crouy en Thelle	genome	human	EHPAD - Résidences les Cèdres	National Reference Center for Viruses of Respiratory Infections, Institut Pasteur, Paris	Mélanie Albert, Marion Barbet, Sylvie Behillil, Méline Bizard, Angela Brisebarre, Flora Donati, Etienne Simon-Lorière, Vincent Enouf, Maud Vanpeene, Sylvie van der Werf	Illumina	GISAID	N
Iceland/106/2020	ncov	EPI_ISL_417779	2020-03-11	2020-03-27	Europe / Iceland / Reykjavik	genome	human	The National University Hospital of Iceland	deCODE genetics	Daniel F Gudbjartsson; Agnar Helgason; Hakon Jonsson; Olafur T Magnusson; Pall Melsted; Gudmundur L Norddahl; Jona Saemundsdottir; Asgeir Sigurdsson; Patrick Sulem; Arna B Agustsdottir; Berglind Eiriksdottir; Run Fridriksdottir; Elisabet E Gardarsdottir; Gudmundur Georgsson; Olafia S Gretarsdottir; Kjartan R Gudmundsson; Thora R Gunnarsdottir; Arnaldur Gylfason; Hilma Holm; Brynjar O Jensson; Asl…	Illumina	GISAID	N
Iceland/302/2020	ncov	EPI_ISL_417631	2020-03-18	2020-03-27	Europe / Iceland / Reykjavik	genome	human	The National University Hospital of Iceland	deCODE genetics	Daniel F Gudbjartsson; Agnar Helgason; Hakon Jonsson; Olafur T Magnusson; Pall Melsted; Gudmundur L Norddahl; Jona Saemundsdottir; Asgeir Sigurdsson; Patrick Sulem; Arna B Agustsdottir; Berglind Eiriksdottir; Run Fridriksdottir; Elisabet E Gardarsdottir; Gudmundur Georgsson; Olafia S Gretarsdottir; Kjartan R Gudmundsson; Thora R Gunnarsdottir; Arnaldur Gylfason; Hilma Holm; Brynjar O Jensson; Asl…	Illumina	GISAID	N
Iceland/59/2020	ncov	EPI_ISL_417853	2020-03-06	2020-03-27	Europe / Iceland / Reykjavik	genome	human	The National University Hospital of Iceland	deCODE genetics	Daniel F Gudbjartsson; Agnar Helgason; Hakon Jonsson; Olafur T Magnusson; Pall Melsted; Gudmundur L Norddahl; Jona Saemundsdottir; Asgeir Sigurdsson; Patrick Sulem; Arna B Agustsdottir; Berglind Eiriksdottir; Run Fridriksdottir; Elisabet E Gardarsdottir; Gudmundur Georgsson; Olafia S Gretarsdottir; Kjartan R Gudmundsson; Thora R Gunnarsdottir; Arnaldur Gylfason; Hilma Holm; Brynjar O Jensson; Asl…	Illumina	GISAID	N
Iceland/61/2020	ncov	EPI_ISL_417731	2020-03-06	2020-03-27	Europe / Iceland / Reykjavik	genome	human	The National University Hospital of Iceland	deCODE genetics	Daniel F Gudbjartsson; Agnar Helgason; Hakon Jonsson; Olafur T Magnusson; Pall Melsted; Gudmundur L Norddahl; Jona Saemundsdottir; Asgeir Sigurdsson; Patrick Sulem; Arna B Agustsdottir; Berglind Eiriksdottir; Run Fridriksdottir; Elisabet E Gardarsdottir; Gudmundur Georgsson; Olafia S Gretarsdottir; Kjartan R Gudmundsson; Thora R Gunnarsdottir; Arnaldur Gylfason; Hilma Holm; Brynjar O Jensson; Asl…	Illumina	GISAID	N
[truncated: 2,353 more rows]

## Sheet: Table S3
	Table S3. Allele frequency of iSNVs detected from metatranscriptomic and/or hybrid capture data
Patient ID	Sample ID	Sample type	Position	Reference	Allele	Variant	Variant type	Gene	Read depth （Meta)	Reference allele depth (Meta)	Alternative allele depth (Meta)	Alternative allele frequency (Meta )	Alternative allele frequency (Adjusted Meta)	Read depth （Capture)	Reference allele depth (Capture)	Alternative allele depth (Capture)
[truncated: 1,632 more rows]

## Sheet: Table S4
Table S4. Genomic information of 32 SARS-CoV-2 samples
[truncated: 49 more rows]

[truncated: 4 more sheets: Table S5, Table S6, Table S7, Table S8]
